# Supplementary material for: Susceptibility to COPD: Differential Proteomic Profiling after Acute Smoking
Source: PLoS One. 2014 Jul 18;9(7):e102037. doi: 10.1371/journal.pone.0102037 (PMC4103835; doi:10.1371/journal.pone.0102037)
Supplement: Table Data S1 — Proteins and relative peptides identified and quantified with confidence>95%. Each reporter ion area 114, 115, 116 and 117 represent the group of young non-susceptible after acute smoking; young non-susceptible at baseline, young susceptible after acute smoking and young susceptible at baseline, respectively. In the group of older subjects the area represent COPD patients after acute smoking; COPD at baseline; Healthy subjects never smokers; healthy subjects current smokers. (XSLX) [file pone.0102037.s002.xslx]

## Sheet: Sheet1
List of proteins identified-quantified in the young subjects (susceptible and non-susceptible)
Protein	Peptide sequence	Area 114	Area 115	Area 116	Area 117
ALB Isoform 1 of Serum albumin	AACLLPK	711.26	1329.88	1452.93	1568.2
ALB Isoform 1 of Serum albumin	LVTDLTK	1086.74	1459.52	1157.62	1935.99
ALB Isoform 1 of Serum albumin	NYAEAK	5592.5	9911.59	7779.52	10244.7
ALB Isoform 1 of Serum albumin	FQNALLVR	1425.47	2998.97	3314.03	3345.49
ALB Isoform 1 of Serum albumin	YICENQDSISSK	213.24	294.12	278.55	346.39
ALB Isoform 1 of Serum albumin	NYAEAK	947.05	2302.99	1717.88	2360.06
ALB Isoform 1 of Serum albumin	RPCFSALEVDETYVPK	6084.47	11144.6	9368.06	16055.2
ALB Isoform 1 of Serum albumin	AACLLPK	1978.36	4135.18	3762.66	3784.47
ALB Isoform 1 of Serum albumin	NYAEAK	1084.25	1588.45	1365.18	1493
ALB Isoform 1 of Serum albumin	VFDEFKPLVEEPQNLIK	431.33	740.61	681.57	652.28
ALB Isoform 1 of Serum albumin	CASLQK	1375.87	1951.98	1525.45	2118.69
ALB Isoform 1 of Serum albumin	QNCELFEQLGEYK	446.93	753.16	274.31	549.86
ALB Isoform 1 of Serum albumin	FQNALLVR	1268.11	2319.22	4376.46	2966.89
ALB Isoform 1 of Serum albumin	LDELRDEGK	3895.64	5122.7	6061.39	6158.77
ALB Isoform 1 of Serum albumin	LDELRDEGK	2924.91	4728.63	3864.5	4743.58
ALB Isoform 1 of Serum albumin	TYETTLEK	209.68	305.69	206.74	306.06
ALB Isoform 1 of Serum albumin	LVAASQAALGL	67.54	109.02	112.24	115.74
ALB Isoform 1 of Serum albumin	QEPERNECFLQHKDDNPNLPR	309.25	518.27	453.55	469.81
ALB Isoform 1 of Serum albumin	LVTDLTK	1004.28	1455.43	852.11	1599.81
ALB Isoform 1 of Serum albumin	YLYEIAR	7452.48	11426.5	10973.1	14821.5
ALB Isoform 1 of Serum albumin	FQNALLVR	2213.2	4033.4	3860.42	4144.39
ALB Isoform 1 of Serum albumin	KQTALVELVK	701.17	1142.23	997.99	986.18
ALB Isoform 1 of Serum albumin	LVTDLTK	1761.15	3291.94	1999.05	3633.68
ALB Isoform 1 of Serum albumin	YLYEIAR	5960.13	10328.1	9708.98	14770.4
ALB Isoform 1 of Serum albumin	KQTALVELVK	692.46	994.31	930.74	1172.35
ALB Isoform 1 of Serum albumin	YLYEIAR	5974.65	9408.74	8727.43	11381.5
ALB Isoform 1 of Serum albumin	YLYEIAR	1836.4	3742.98	3540.88	4420.81
ALB Isoform 1 of Serum albumin	YICENQDSISSK	351.89	379.14	429.59	377.74
ALB Isoform 1 of Serum albumin	ATKEQLK	4913.88	8136.33	6665.62	6177.14
ALB Isoform 1 of Serum albumin	TYETTLEK	2378.75	3671.67	2677.2	3141.03
ALB Isoform 1 of Serum albumin	YLYEIAR	1462.09	1890.32	1746.67	2210.57
ALB Isoform 1 of Serum albumin	KQTALVELVK	1139.72	1507.9	1362.91	1391.14
ALB Isoform 1 of Serum albumin	QEPERNECFLQHK	307.29	709.67	610.75	722.37
ALB Isoform 1 of Serum albumin	TCVADESAENCDK	161.97	394.49	259.04	361.49
ALB Isoform 1 of Serum albumin	FKDLGEENFK	847.32	2174.74	1776.83	2563.34
ALB Isoform 1 of Serum albumin	LDELRDEGK	3114.51	5347.09	4233.81	5014.52
ALB Isoform 1 of Serum albumin	YLYEIAR	4808.59	7554.83	7992.64	10339.9
ALB Isoform 1 of Serum albumin	VPQVSTPTLVEVSR	239.94	297.54	310.57	293.16
ALB Isoform 1 of Serum albumin	FQNALLVR	12357.9	20885.4	19738.5	20715.2
ALB Isoform 1 of Serum albumin	FQNALLVR	8866.29	15900.5	14943.4	18378.7
ALB Isoform 1 of Serum albumin	FQNALLVR	2469.97	3494.02	3259.26	3994.46
ALB Isoform 1 of Serum albumin	DDNPNLPR	257.86	368.65	186.55	453.66
ALB Isoform 1 of Serum albumin	FQNALLVR	2081.85	3080.45	3204.13	3516.47
ALB Isoform 1 of Serum albumin	YLYEIAR	1358.27	2088.31	2189.87	2529.7
ALB Isoform 1 of Serum albumin	FQNALLVR	4782.65	6732.11	6363.72	7664.39
ALB Isoform 1 of Serum albumin	FQNALLVR	6539.25	12110.9	10493.2	12294.9
ALB Isoform 1 of Serum albumin	CCTESLVNR	640.49	1436.94	996.86	1203.96
ALB Isoform 1 of Serum albumin	CCAAADPHECYAK	1000.49	2608.61	1452.06	2307.17
ALB Isoform 1 of Serum albumin	CCAAADPHECYAK	333.97	627.44	310.07	588.38
ALB Isoform 1 of Serum albumin	LCTVATLR	696.16	1278.09	726.05	1715.14
ALB Isoform 1 of Serum albumin	TCVADESAENCDK	1213.87	1907.41	1440.67	2633.92
ALB Isoform 1 of Serum albumin	TCVADESAENCDK	9111.53	18096.3	12532.6	21113.1
ALB Isoform 1 of Serum albumin	TCVADESAENCDK	1389.36	2608.38	2321.31	3501.96
ALB Isoform 1 of Serum albumin	TCVADESAENCDK	1410.94	2550.41	1886.97	2990.44
ALB Isoform 1 of Serum albumin	TCVADESAENCDK	2537.12	4941.02	3898.35	7301.09
ALB Isoform 1 of Serum albumin	TCVADESAENCDK	1389.1	2691.84	1892.91	3730.23
ALB Isoform 1 of Serum albumin	TCVADESAENCDK	810.68	1264.26	1203.74	1452.45
ALB Isoform 1 of Serum albumin	TCVADESAENCDK	1501.1	2749.46	1747.26	2291.82
ALB Isoform 1 of Serum albumin	TCVADESAENCDK	1705.1	2586.22	1945.73	3593.16
ALB Isoform 1 of Serum albumin	TCVADESAENCDK	847.56	1274.12	843.33	1214.79
ALB Isoform 1 of Serum albumin	TCVADESAENCDK	975.89	1417.25	1066.65	1902.97
ALB Isoform 1 of Serum albumin	TCVADESAENCDK	1232.46	2891.03	1483.44	3618.78
ALB Isoform 1 of Serum albumin	TCVADESAENCDK	614.44	992.96	912.97	1495.61
ALB Isoform 1 of Serum albumin	YICENQDSISSK	2062.66	2612.29	2456.1	2835.45
ALB Isoform 1 of Serum albumin	YICENQDSISSK	741.62	1204.42	826.29	1305.45
ALB Isoform 1 of Serum albumin	YICENQDSISSK	489.23	974.57	711.93	898.43
ALB Isoform 1 of Serum albumin	YICENQDSISSK	731.2	1188.16	1067.38	1403.25
ALB Isoform 1 of Serum albumin	YICENQDSISSK	1768.69	1460.13	1778.75	1629.95
ALB Isoform 1 of Serum albumin	YICENQDSISSK	6480.72	11361.3	9238.82	11014.3
ALB Isoform 1 of Serum albumin	YICENQDSISSK	10772.2	19331	15827.3	18448.6
ALB Isoform 1 of Serum albumin	YICENQDSISSK	687.19	1580.42	1566	1507.99
ALB Isoform 1 of Serum albumin	YICENQDSISSK	8355.58	14123.1	10078.9	14288.3
ALB Isoform 1 of Serum albumin	YICENQDSISSK	8334.75	13020.3	10653.8	13449.2
ALB Isoform 1 of Serum albumin	YICENQDSISSK	217.21	544.83	366.87	384.79
ALB Isoform 1 of Serum albumin	YICENQDSISSK	1548.37	2993.75	2467.56	3090.82
ALB Isoform 1 of Serum albumin	QNCELFEQLGEYK	3587.98	6990.46	4603.49	6957.43
ALB Isoform 1 of Serum albumin	QNCELFEQLGEYK	7594.15	15233	14132.2	17833.3
ALB Isoform 1 of Serum albumin	QNCELFEQLGEYK	4896.36	9255.78	7193.77	9536.82
ALB Isoform 1 of Serum albumin	QNCELFEQLGEYK	1085.34	2185.51	1568.68	2277.97
ALB Isoform 1 of Serum albumin	QNCELFEQLGEYK	1928.09	2718.14	2581.13	3275.49
ALB Isoform 1 of Serum albumin	QNCELFEQLGEYK	568.81	729.16	834.38	866.26
ALB Isoform 1 of Serum albumin	QNCELFEQLGEYK	399.34	729.1	672.29	1047.7
ALB Isoform 1 of Serum albumin	AAFTECCQAADK	605.88	924.35	979.27	1402.64
ALB Isoform 1 of Serum albumin	AAFTECCQAADK	7190.47	15745.5	10900.2	17541.6
ALB Isoform 1 of Serum albumin	AAFTECCQAADK	2831.06	5209.14	4613.63	7223.87
ALB Isoform 1 of Serum albumin	AAFTECCQAADK	345.25	646.73	583.23	1023.41
ALB Isoform 1 of Serum albumin	AAFTECCQAADK	1133.75	2134.21	1352.72	2579.14
ALB Isoform 1 of Serum albumin	AAFTECCQAADK	6104.85	13696.2	9789.84	15520.6
ALB Isoform 1 of Serum albumin	AAFTECCQAADK	1781.79	3595.63	2784	4589.84
ALB Isoform 1 of Serum albumin	AAFTECCQAADK	278.58	556.09	377.9	705.08
ALB Isoform 1 of Serum albumin	AAFTECCQAADKAACLLPK	829.93	1279.1	895.14	272.89
ALB Isoform 1 of Serum albumin	ETYGEMADCCAK	834.98	1904.48	1210.45	1725.03
ALB Isoform 1 of Serum albumin	ETYGEMADCCAK	3517.83	6670.04	5608.58	8997.23
ALB Isoform 1 of Serum albumin	ETYGEMADCCAK	699.68	2055.18	1279.05	2167.14
ALB Isoform 1 of Serum albumin	ETYGEMADCCAK	963.12	1521.96	1335.94	2134.24
ALB Isoform 1 of Serum albumin	ETYGEMADCCAK	2956.06	5658.76	3739.57	6761.44
ALB Isoform 1 of Serum albumin	ETYGEMADCCAK	1096.56	2144.98	1547.93	2835.9
ALB Isoform 1 of Serum albumin	QNCELFEQLGEYK	480.41	1070.01	683.44	1378.97
ALB Isoform 1 of Serum albumin	LVNEVTEFAK	4101.62	6263.22	5873.29	7527.22
ALB Isoform 1 of Serum albumin	LVNEVTEFAK	2858.45	4373.19	4058.71	5501.69
ALB Isoform 1 of Serum albumin	LVNEVTEFAK	382.21	796.39	464.27	841.85
ALB Isoform 1 of Serum albumin	LVNEVTEFAK	1504.26	2973.14	2287.63	3121.78
ALB Isoform 1 of Serum albumin	LVNEVTEFAK	583.58	1143.72	580.27	1011.25
ALB Isoform 1 of Serum albumin	FQNALLVR	1555.05	2317.18	3467.8	3013.05
ALB Isoform 1 of Serum albumin	KVPQVSTPTLVEVSR	31359.2	53803	44057.9	49827.1
ALB Isoform 1 of Serum albumin	KLVAASQAALGL	3645.53	6307.82	4256.95	5919.34
ALB Isoform 1 of Serum albumin	KVPQVSTPTLVEVSR	1271.46	1648.44	1531.92	1521.32
ALB Isoform 1 of Serum albumin	KVPQVSTPTLVEVSR	96328.9	151636	132129	140318
ALB Isoform 1 of Serum albumin	KVPQVSTPTLVEVSR	5514.21	10348.8	8847.01	9426.12
ALB Isoform 1 of Serum albumin	KQTALVELVK	11550.6	16876.5	13837.4	16576
ALB Isoform 1 of Serum albumin	KQTALVELVK	15816.6	26582.6	22603.5	24416.9
ALB Isoform 1 of Serum albumin	KQTALVELVK	1363.16	2323.31	1892.57	2597.44
ALB Isoform 1 of Serum albumin	KQTALVELVK	8503.6	12966.8	10537.5	13316.2
ALB Isoform 1 of Serum albumin	KQTALVELVK	22660.5	33589.7	30605.1	34672.4
ALB Isoform 1 of Serum albumin	LVNEVTEFAK	8534.76	13075.9	11089	15595.8
ALB Isoform 1 of Serum albumin	LVNEVTEFAK	15942	28570.8	20339.2	31212.7
ALB Isoform 1 of Serum albumin	LVNEVTEFAK	5861.19	12042.2	9630.86	11804.9
ALB Isoform 1 of Serum albumin	LVNEVTEFAK	343.22	603.44	413.19	757.91
ALB Isoform 1 of Serum albumin	LVNEVTEFAK	690.09	1151.8	770.83	1190
ALB Isoform 1 of Serum albumin	LVNEVTEFAK	873.9	1721.94	1436.06	2092.25
ALB Isoform 1 of Serum albumin	LVNEVTEFAK	301.65	516.47	340.3	576.69
ALB Isoform 1 of Serum albumin	AVMDDFAAFVEK	447.55	557.86	495.27	719.51
ALB Isoform 1 of Serum albumin	AVMDDFAAFVEK	244.93	511.61	343.45	520.07
ALB Isoform 1 of Serum albumin	AVMDDFAAFVEK	245.79	407.03	410.53	400.93
ALB Isoform 1 of Serum albumin	FKDLGEENFK	5496.6	9471.29	6885.54	11309.8
ALB Isoform 1 of Serum albumin	FKDLGEENFK	2988.46	4764.98	3588.54	6231.26
ALB Isoform 1 of Serum albumin	ATKEQLK	3688.3	5529.4	4585.07	3612.99
ALB Isoform 1 of Serum albumin	NYAEAK	2320.14	3085.87	2490.62	3122.16
ALB Isoform 1 of Serum albumin	TYETTLEK	9954.7	18144	14207.1	16401.8
ALB Isoform 1 of Serum albumin	AEFAEVSK	3984.2	5064.23	3867.44	5933.97
ALB Isoform 1 of Serum albumin	TYETTLEK	1363.32	2285.75	1598.86	2037.68
ALB Isoform 1 of Serum albumin	AEFAEVSK	5705.05	10188.5	9154.48	11876.8
ALB Isoform 1 of Serum albumin	AEFAEVSK	1024.45	1818.44	1326.28	2058.66
ALB Isoform 1 of Serum albumin	TYETTLEK	4926.35	7366.68	6585.07	8649.52
ALB Isoform 1 of Serum albumin	TYETTLEK	6013.35	9430.99	7799.25	9156.88
ALB Isoform 1 of Serum albumin	AEFAEVSK	1478.38	2096.4	1899.59	2090.75
ALB Isoform 1 of Serum albumin	AEFAEVSK	8481.17	14308.7	11127.4	15424.3
ALB Isoform 1 of Serum albumin	TYETTLEK	1431.07	2318.47	1941.5	2663.16
ALB Isoform 1 of Serum albumin	AEFAEVSK	243.83	313.86	251.1	460.69
ALB Isoform 1 of Serum albumin	AEFAEVSK	833.84	1967.31	1535.9	2181.17
ALB Isoform 1 of Serum albumin	QTALVELVK	945.89	1354.48	830.18	1179.36
ALB Isoform 1 of Serum albumin	QTALVELVK	7441.09	11361	9698.81	11088.9
ALB Isoform 1 of Serum albumin	QTALVELVK	7491.52	13920	10514.5	12462.7
ALB Isoform 1 of Serum albumin	QTALVELVK	1063.54	1381.19	1333.51	1467.86
ALB Isoform 1 of Serum albumin	SLHTLFGDK	2346.47	2564.38	1930.78	3716.76
ALB Isoform 1 of Serum albumin	SLHTLFGDK	1121.27	1859.87	2238.87	3276.98
ALB Isoform 1 of Serum albumin	QTALVELVK	776.31	1375.99	1330.49	1251.03
ALB Isoform 1 of Serum albumin	QTALVELVK	886.1	2014.12	1053.66	1413.58
ALB Isoform 1 of Serum albumin	LDELRDEGK	2683.09	4215.21	2812.12	3518.38
ALB Isoform 1 of Serum albumin	AVMDDFAAFVEK	936.86	1346.13	1163.08	1230.17
ALB Isoform 1 of Serum albumin	AVMDDFAAFVEK	2181.27	4440.64	3079.7	3533.04
ALB Isoform 1 of Serum albumin	AVMDDFAAFVEK	3347.52	5795.75	5192.99	5715.66
ALB Isoform 1 of Serum albumin	AVMDDFAAFVEK	1995.86	3013.52	2936.44	2870.74
ALB Isoform 1 of Serum albumin	ETYGEMADCCAK	555.29	1320.23	702.73	1243.97
ALB Isoform 1 of Serum albumin	ETYGEMADCCAK	2714.12	5729.72	3530.16	6988.79
ALB Isoform 1 of Serum albumin	ETYGEMADCCAK	443.51	1335.88	841.38	1509.1
ALB Isoform 1 of Serum albumin	ETYGEMADCCAK	3096.13	6019.13	4613.19	7231.24
ALB Isoform 1 of Serum albumin	ETYGEMADCCAK	3327.53	6219.26	5224.91	8166.08
ALB Isoform 1 of Serum albumin	ETYGEMADCCAK	1172.65	2059.51	1357.04	2907.05
lactoferrin	FQLFGSPSGQK	627.59	1301.57	1025.23	1578.79
lactoferrin	NGSDCPDKFCLFQSETK	695.35	906.3	673.9	925.68
lactoferrin	GEADAMSLDGGYVYTAGK	279.95	317.1	387.18	484.19
lactoferrin	NLLFNDNTECLAR	504.81	910.93	486.53	929.73
lactoferrin	FGRNGSDCPDKFCLFQSETK	1554.83	1653.61	2123.04	1467.87
lactoferrin	DGAGDVAFIR	621.02	1114.83	739.34	962.38
lactoferrin	GPPVSCIK	1280.39	1904.43	1888.95	2515.56
lactoferrin	SDTSLTWNSVK	178.01	483.35	646.9	446.61
lactoferrin	SNLCALCIGDEQGENK	262.84	345.48	228.19	316.77
lactoferrin	DLLFKDSAIGFSR	1894.67	2734.61	2612.3	1506.55
lactoferrin	LKQVLLHQQAK	881.26	1124.28	881.01	688.29
lactoferrin	NLLFNDNTECLAR	317.54	471.3	458.27	236.35
lactoferrin	SVNGKEDAIWNLLR	2840.46	3959.02	4038.44	4046.43
lactoferrin	FQLFGSPSGQK	196.78	415.15	408.15	671.95
lactoferrin	YLGPQYVAGITNLKK	948.2	1288.52	1165.56	1391.48
lactoferrin	KGGSFQLNELQGLK	1194.69	1582.56	1472.4	1477.24
lactoferrin	VVWCAVGEQELR	699.69	852.59	975.07	1109.23
lactoferrin	KGGSFQLNELQGLK	1603.05	2297.21	1841.39	1946.28
lactoferrin	THYYAVAVVK	277.06	305.46	325.61	258.42
lactoferrin	QVLLHQQAK	907.98	1462.48	1027.86	863.71
lactoferrin	VPSHAVVAR	626.24	765.46	947.78	780.6
lactoferrin	DGAGDVAFIR	361.09	603.54	453.47	490.4
lactoferrin	VPSHAVVAR	3993.16	4248.75	4198.81	3682.47
lactoferrin	DSAIGFSR	890.5	1171.88	1784.21	1655.88
lactoferrin	DGAGDVAFIR	659.76	1081.92	996.37	1037.06
lactoferrin	VPSHAVVAR	1192.9	1298.56	1442.57	1350.93
lactoferrin	DGAGDVAFIR	3018.91	3274.77	3838.55	3320.42
lactoferrin	DGAGDVAFIR	4502.25	5782.11	5511.04	4198.74
lactoferrin	CGLVPVLAENYK	1199.17	1006.69	1137.99	1090.01
lactoferrin	CGLVPVLAENYK	3276.56	3917.41	3837.8	4388.64
lactoferrin	CGLVPVLAENYK	1286.8	2143.28	2142.53	1964.67
lactoferrin	CGLVPVLAENYK	711.04	769.59	720.49	697.46
lactoferrin	CLAENAGDVAFVK	535.23	701.57	594.06	743.38
lactoferrin	CLAENAGDVAFVK	2148.45	3230.98	3259.6	4088.92
lactoferrin	CLAENAGDVAFVK	888.17	1312.9	1167.51	1822.31
lactoferrin	CLAENAGDVAFVK	986.27	1690.86	1380.99	1906.22
lactoferrin	NLLFNDNTECLAR	5247.28	7455.81	7688.46	6296.66
lactoferrin	NLLFNDNTECLAR	4084.1	5794.56	6271.22	4778.61
lactoferrin	NLLFNDNTECLAR	883.35	1340.64	1285.42	1231.43
lactoferrin	FCLFQSETK	1648.91	2206.42	2460.9	3337.44
lactoferrin	LCAGTGENK	905.52	2088.89	1248.39	2082.67
lactoferrin	LCAGTGENK	601.18	1821.92	936.31	1359.27
lactoferrin	LCAGTGENK	509.94	1260.93	444.75	1064.57
lactoferrin	LCAGTGENK	273.56	973.87	472.02	770.22
lactoferrin	VVWCAVGEQELR	2415.73	3200.46	3129.43	3050.58
lactoferrin	VVWCAVGEQELR	1549.78	2094.63	1972.16	1810.37
lactoferrin	SNLCALCIGDEQGENK	1889.76	4733.1	1900.25	4585.63
lactoferrin	SNLCALCIGDEQGENK	1390.86	3215.83	1606.74	3602.84
lactoferrin	SNLCALCIGDEQGENK	897.85	1891.23	1068.71	1857.35
lactoferrin	SNLCALCIGDEQGENK	311.98	807.9	254.53	734.59
lactoferrin	VVWCAVGEQELRK	1411.1	1980.25	1607.52	1390.77
lactoferrin	SVQWCAVSQPEATK	285.98	211.7	655.38	587.8
lactoferrin	SVQWCAVSQPEATK	366.79	290.39	548.8	503.63
lactoferrin	FFSASCVPGADK	716.27	1196.16	1189.53	2194.39
lactoferrin	FFSASCVPGADK	633.33	1044.21	739.41	1880.04
lactoferrin	FFSASCVPGADK	552.16	1012.84	711.34	1875.73
lactoferrin	FFSASCVPGADKGQFPNLCR	990.71	2847.25	1048.7	2407.35
lactoferrin	GPPVSCIK	1864.32	2308.83	1922.4	2744.55
lactoferrin	GPPVSCIK	3327.04	4328.59	3946.42	4923.24
lactoferrin	GPPVSCIK	1534.46	1972.3	1841.89	2562.68
lactoferrin	FDEYFSQSCAPGSDPR	1242.09	2726.9	1894.6	3182.09
lactoferrin	FDEYFSQSCAPGSDPR	985.46	1782.4	1412.96	2625.81
lactoferrin	NGSDCPDKFCLFQSETK	1064.9	1463.67	1278.81	1501.54
lactoferrin	NGSDCPDKFCLFQSETK	11485.7	17392.2	16168.1	21124.4
lactoferrin	NGSDCPDKFCLFQSETK	1648.55	1999.94	1944.55	2243.7
lactoferrin	NGSDCPDKFCLFQSETK	1610.53	2546.74	2154.35	2687.1
lactoferrin	NGSDCPDKFCLFQSETK	754.96	978.77	502.73	1571.17
lactoferrin	SNLCALCIGDEQGENK	440.62	1217.25	535.48	1104.17
lactoferrin	SNLCALCIGDEQGENK	299.93	483.67	291.79	594.34
lactoferrin	NLLFNDNTECLAR	321.03	436.66	361.79	566.82
lactoferrin	NLLFNDNTECLAR	1405.7	1397.73	1858.01	1525.19
lactoferrin	NLLFNDNTECLAR	1369.26	1073.57	1606.38	1814.15
lactoferrin	GGSFQLNELQGLK	1066.16	1591.09	939.46	1165.34
lactoferrin	KGGSFQLNELQGLK	2925.45	3599.18	3520.14	3633.51
lactoferrin	KGGSFQLNELQGLK	3020.02	4222.29	4088.67	4233.54
lactoferrin	KGGSFQLNELQGLK	1723.63	2365.58	1794.47	2064.62
lactoferrin	KGGSFQLNELQGLK	11291.2	14310.9	12881.2	13625.1
lactoferrin	KGGSFQLNELQGLK	16551.7	21823.8	19232	20432.4
lactoferrin	KGGSFQLNELQGLK	2399.91	3709.64	2881.65	3367.66
lactoferrin	KGGSFQLNELQGLK	2543.19	2940.47	2653.2	3002.03
lactoferrin	KGGSFQLNELQGLK	1926.09	2767.3	2053.22	2612.79
lactoferrin	KGGSFQLNELQGLK	4515.5	5784.54	4463.9	5278.83
lactoferrin	KGGSFQLNELQGLK	26116.1	32392.2	30814.4	30176.4
lactoferrin	THYYAVAVVK	11107.8	12011.4	12329.4	11101.9
lactoferrin	THYYAVAVVK	1713.01	2380.75	1747.31	1571.37
lactoferrin	THYYAVAVVK	1910.48	2140.35	1635.05	1780.39
lactoferrin	FQLFGSPSGQK	15941	25283.1	21556.7	35798.6
lactoferrin	FQLFGSPSGQK	34716	56716	51953.3	75601
lactoferrin	FQLFGSPSGQK	3124.26	4465.22	4414.15	6793.81
lactoferrin	FQLFGSPSGQK	2120.25	3173.43	2679.1	4478.63
lactoferrin	FQLFGSPSGQK	699.59	1227.52	905.77	1181.85
lactoferrin	FQLFGSPSGQK	1972.43	2689.66	2938.73	4274.92
lactoferrin	FQLFGSPSGQK	612.5	816.89	673.09	967.39
lactoferrin	FQLFGSPSGQK	305.77	511.18	362.46	446.17
lactoferrin	GGSFQLNELQGLK	1415.23	1513.18	1425.58	1422.96
lactoferrin	GGSFQLNELQGLK	3273.88	4910.5	4139.11	3971.66
lactoferrin	GGSFQLNELQGLK	744.35	1362.41	1135.27	1040.76
lactoferrin	YLGPQYVAGITNLK	429.12	686.16	854.85	864.25
lactoferrin	YLGPQYVAGITNLKK	1552.74	2280.09	2326.36	1767.63
lactoferrin	YLGPQYVAGITNLKK	1146.19	1335.71	996.92	982.88
lactoferrin	YLGPQYVAGITNLKK	12234.7	17842.4	16933.3	14258.6
lactoferrin	YLGPQYVAGITNLKK	418.71	632.63	434.2	386.83
lactoferrin	YLGPQYVAGITNLKK	2660.33	3536.4	3659.68	3068.82
lactoferrin	YLGPQYVAGITNLKK	3352.49	5344.16	4456.34	4302.3
lactoferrin	YLGPQYVAGITNLKK	2596.16	3463.69	3443.52	2849.36
lactoferrin	YLGPQYVAGITNLKK	849.24	891.49	973.93	686.18
lactoferrin	YLGPQYVAGITNLKK	671.33	814.25	674.98	694.01
lactoferrin	GEADAMSLDGGYVYTAGK	753.79	1159.36	1015.92	1794.55
lactoferrin	GEADAMSLDGGYVYTAGK	640.57	1159.7	1115.15	1500.97
lactoferrin	GEADAMSLDGGYVYTAGK	352.32	623.31	388.68	681.56
lactoferrin	DLLFKDSAIGFSR	4549.56	7433.24	6989.67	3217.17
lactoferrin	QVLLHQQAK	612.46	1018.06	834.77	890.42
lactoferrin	QVLLHQQAK	946.01	1246.73	1222.33	1705.61
lactoferrin	QVLLHQQAK	794.44	1161.77	1263.67	1852.83
lactoferrin	GEADAMSLDGGYVYTAGK	214.91	359.8	230.75	410.63
PIGR Polymeric immunoglobulin receptor	VYTVDLGR	523.42	1146.07	1070.31	972.76
PIGR Polymeric immunoglobulin receptor	TVTINCPFK	191.75	350.97	299.77	452.45
PIGR Polymeric immunoglobulin receptor	VLDSGFREIENK	895.34	2077.75	1598.68	1456.99
PIGR Polymeric immunoglobulin receptor	VYTVDLGR	1527.4	2501.07	1974.14	1651.12
PIGR Polymeric immunoglobulin receptor	ADAAPDEK	387.76	822.47	707.29	464.23
PIGR Polymeric immunoglobulin receptor	TVTINCPFKTENAQK	448.53	872.81	738.69	659.81
PIGR Polymeric immunoglobulin receptor	VLDSGFREIENK	2826.09	6081.86	5771.9	4597.77
PIGR Polymeric immunoglobulin receptor	IIEGEPNLK	504.73	873.66	697.73	1190.39
PIGR Polymeric immunoglobulin receptor	VYTVDLGR	536.66	920.8	927.71	1030.46
PIGR Polymeric immunoglobulin receptor	AFVNCDENSR	568.92	967.61	1024.48	1030.93
PIGR Polymeric immunoglobulin receptor	ADAAPDEKVLDSGFR	814.83	1292	1188.75	1405.56
PIGR Polymeric immunoglobulin receptor	NADLQVLKPEPELVYEDLR	173.31	322.07	207.97	374.9
PIGR Polymeric immunoglobulin receptor	ADAAPDEK	302.74	591.91	307.55	436.65
PIGR Polymeric immunoglobulin receptor	ADAAPDEK	241.91	285.93	249.44	195.98
PIGR Polymeric immunoglobulin receptor	VYTVDLGR	1937.02	3870.63	2822.07	3108.33
PIGR Polymeric immunoglobulin receptor	CPLLVDSEGWVK	268.27	680.8	411.11	540.22
PIGR Polymeric immunoglobulin receptor	CPLLVDSEGWVK	318.63	659.02	535.98	818.19
PIGR Polymeric immunoglobulin receptor	GVAGGSVAVLCPYNR	634.45	1018.29	832.53	608.65
PIGR Polymeric immunoglobulin receptor	GVAGGSVAVLCPYNR	606.88	1296.39	931.33	670.58
PIGR Polymeric immunoglobulin receptor	GGCITLISSEGYVSSK	909.19	1744.35	1266.85	2005.94
PIGR Polymeric immunoglobulin receptor	GGCITLISSEGYVSSK	679.33	1444.94	1481.43	1661.05
PIGR Polymeric immunoglobulin receptor	AFVNCDENSR	585.55	1128.11	1064.16	943.42
PIGR Polymeric immunoglobulin receptor	AFVNCDENSR	1371.81	3193.52	2754.19	2277.5
PIGR Polymeric immunoglobulin receptor	AFVNCDENSR	747.88	1108.36	1111.75	806.28
PIGR Polymeric immunoglobulin receptor	TVTINCPFK	792.47	1870.19	1239.96	2192.35
PIGR Polymeric immunoglobulin receptor	TVTINCPFK	1541.77	2442.19	1904.04	2704.34
PIGR Polymeric immunoglobulin receptor	TVTINCPFKTENAQK	1302.64	1934.06	1672.38	1567.13
PIGR Polymeric immunoglobulin receptor	TVTINCPFKTENAQK	675.75	1540.23	1251.27	1203.61
PIGR Polymeric immunoglobulin receptor	QSSGENCDVVVNTLGK	483.16	1301.38	847.68	830.42
PIGR Polymeric immunoglobulin receptor	QSSGENCDVVVNTLGK	199.5	557.11	503.42	538.87
PIGR Polymeric immunoglobulin receptor	QSSGENCDVVVNTLGK	782.91	1673.53	1556.6	1644.34
PIGR Polymeric immunoglobulin receptor	QSSGENCDVVVNTLGK	249.93	505.97	280.74	502.79
PIGR Polymeric immunoglobulin receptor	GSVTFHCALGPEVANVAK	1348.98	2283.97	1962.28	2226.52
PIGR Polymeric immunoglobulin receptor	GSVTFHCALGPEVANVAK	1429.15	2262.61	1739.06	1806.23
PIGR Polymeric immunoglobulin receptor	ADEGWYWCGVK	4597.8	11492.5	8443.22	11295.4
PIGR Polymeric immunoglobulin receptor	ADEGWYWCGVK	3334.8	5632.08	4864.22	5230.36
PIGR Polymeric immunoglobulin receptor	ADEGWYWCGVK	372.99	734.62	563.74	680.89
PIGR Polymeric immunoglobulin receptor	ADEGWYWCGVK	385.4	977.49	651.84	1007.44
PIGR Polymeric immunoglobulin receptor	QSSGENCDVVVNTLGK	374.31	684.06	502.15	679.9
PIGR Polymeric immunoglobulin receptor	ADAAPDEK	1889.32	2488.32	2323.65	2556.9
PIGR Polymeric immunoglobulin receptor	NADLQVLKPEPELVYEDLR	312.07	875.62	710.58	801.2
PIGR Polymeric immunoglobulin receptor	NADLQVLKPEPELVYEDLR	474.95	1572.05	1245.02	1279.8
TPPP3 Tubulin polymerization-promoting protein family member 3	FAIHGDPK	1105.38	1096.38	646.74	793.78
TPPP3 Tubulin polymerization-promoting protein family member 3	ALEELATKR	3894.79	4270.05	2491.45	2851.66
TPPP3 Tubulin polymerization-promoting protein family member 3	FDESGKGK	7475.33	6828.32	4224.45	4047.49
TPPP3 Tubulin polymerization-promoting protein family member 3	FAIHGDPK	1599.91	1816.71	929.07	1250.93
TPPP3 Tubulin polymerization-promoting protein family member 3	ALEELATKR	4363.32	4845.02	2897.15	2955.72
TPPP3 Tubulin polymerization-promoting protein family member 3	NAGTYDAK	1098.36	1189.98	865.46	844.97
TPPP3 Tubulin polymerization-promoting protein family member 3	FAIHGDPK	6861.27	5773	4254.8	5154.92
TPPP3 Tubulin polymerization-promoting protein family member 3	ALEELATK	360.62	566.96	293.91	520.88
TPPP3 Tubulin polymerization-promoting protein family member 3	VINYEEFKK	3682.7	3304.17	2055.14	3045.26
TPPP3 Tubulin polymerization-promoting protein family member 3	VINYEEFKK	6296.14	5854.99	4834.94	5748.38
TPPP3 Tubulin polymerization-promoting protein family member 3	FAIHGDPK	4741.83	4506.02	2798.44	3457.85
TPPP3 Tubulin polymerization-promoting protein family member 3	SVTGTDVDIVFSK	666.06	727.4	446.71	664.22
TPPP3 Tubulin polymerization-promoting protein family member 3	SVTGTDVDIVFSK	1674.66	2233.47	1300.72	1867.56
TPPP3 Tubulin polymerization-promoting protein family member 3	SVTGTDVDIVFSK	1319.48	1993.67	1280.46	1428.7
TPPP3 Tubulin polymerization-promoting protein family member 3	SVTGTDVDIVFSK	533.92	556.01	352.46	476.12
TPPP3 Tubulin polymerization-promoting protein family member 3	QDILDDSGYVSAYK	864.9	1004.39	546.7	1010.76
TPPP3 Tubulin polymerization-promoting protein family member 3	QDILDDSGYVSAYK	3942.59	4161.32	2663.25	3467.51
TPPP3 Tubulin polymerization-promoting protein family member 3	QDILDDSGYVSAYK	1799.51	2726.72	1540.83	1931.29
TPPP3 Tubulin polymerization-promoting protein family member 3	QDILDDSGYVSAYK	743.37	1032.23	646.81	970.9
TPPP3 Tubulin polymerization-promoting protein family member 3	QDILDDSGYVSAYKNAGTYDAK	1126.61	1157.41	789.13	1025.62
TPPP3 Tubulin polymerization-promoting protein family member 3	GIAGRQDILDDSGYVSAYK	1188.55	1275	957.48	634.33
TPPP3 Tubulin polymerization-promoting protein family member 3	ALEELATK	805.29	894.25	585.54	1151.41
TPPP3 Tubulin polymerization-promoting protein family member 3	VINYEEFK	2478.96	2490.45	1516.1	2472.74
TPPP3 Tubulin polymerization-promoting protein family member 3	NAGTYDAK	10428.5	8984	5603.75	6807.38
TPPP3 Tubulin polymerization-promoting protein family member 3	VINYEEFK	6863.94	7183.13	3999.16	6615.78
TPPP3 Tubulin polymerization-promoting protein family member 3	NAGTYDAK	1622.02	1596.42	1043.52	1423.66
TPPP3 Tubulin polymerization-promoting protein family member 3	VINYEEFK	599.46	587.84	415.02	638.35
TPPP3 Tubulin polymerization-promoting protein family member 3	ALEELATK	1733.71	1874.11	1216.19	2422.7
TPPP3 Tubulin polymerization-promoting protein family member 3	NAGTYDAK	2377.11	1968.53	1417.42	1810.43
TPPP3 Tubulin polymerization-promoting protein family member 3	NAGTYDAK	506.73	437.75	379.76	526.73
TPPP3 Tubulin polymerization-promoting protein family member 3	VINYEEFKK	12833.9	13513	9219.29	10961.3
TPPP3 Tubulin polymerization-promoting protein family member 3	EPANVGVTK	380.13	410.81	254.35	747.9
TF Serotransferrin	EFQLFSSPHGK	393.66	453.33	411.71	753.07
TF Serotransferrin	DGAGDVAFVK	598.09	829.58	541.89	698.52
TF Serotransferrin	APNHAVVTR	435.35	808.41	524.99	883.1
TF Serotransferrin	ADRDQYELLCLDNTR	604.17	1788.98	1207.13	2150.78
TF Serotransferrin	DLLFRDDTVCLAK	3216.21	5672.52	4885.33	7207.75
TF Serotransferrin	SVIPSDGPSVACVK	197.6	437.67	245.97	346.33
TF Serotransferrin	SVIPSDGPSVACVK	172.44	626.48	458.33	522.96
TF Serotransferrin	SVIPSDGPSVACVK	371.99	714.06	336.21	654.71
TF Serotransferrin	SVIPSDGPSVACVK	893.24	1627.48	1353.58	1316.05
TF Serotransferrin	IECVSAETTEDCIAK	161.87	384.96	303.91	526.05
TF Serotransferrin	FDEFFSEGCAPGSK	1147.17	2568.96	1805.87	4843.97
TF Serotransferrin	FDEFFSEGCAPGSK	1106.64	2256.33	1591.35	3133.63
TF Serotransferrin	FDEFFSEGCAPGSK	367.82	730.09	392.17	1001.95
TF Serotransferrin	EFQLFSSPHGK	244.77	309.24	334.4	734.69
TF Serotransferrin	SASDLTWDNLK	771.41	1632.16	1069.78	1511.07
TF Serotransferrin	SASDLTWDNLK	839.32	1612.32	1182.56	1667.69
TF Serotransferrin	NLNEKDYELLCLDGTR	1432.06	2764.72	2307.08	2349.78
TF Serotransferrin	YLGEEYVK	1395.25	2254.92	2084.71	2296.76
TF Serotransferrin	YLGEEYVK	1186.13	2066.05	1957.11	2257.97
TF Serotransferrin	YLGEEYVK	695.92	973.71	702.78	1368.69
ALDH3A1 Aldehyde dehydrogenase, dimeric NADP-preferring	EKPLALYMFSSNDK	346.7	720.23	117.55	780.85
ALDH3A1 Aldehyde dehydrogenase, dimeric NADP-preferring	IIMTAAAK	525.54	984.92	312.61	645.61
ALDH3A1 Aldehyde dehydrogenase, dimeric NADP-preferring	VMGLIEGQK	604.95	1000.23	260.34	1096.34
ALDH3A1 Aldehyde dehydrogenase, dimeric NADP-preferring	IQQLEALQR	653.7	1181.42	205.93	1416.39
ALDH3A1 Aldehyde dehydrogenase, dimeric NADP-preferring	IIMTAAAK	220.92	641.31	83.32	599.01
ALDH3A1 Aldehyde dehydrogenase, dimeric NADP-preferring	IQQLEALQR	636.61	1302.64	159.4	1568.91
ALDH3A1 Aldehyde dehydrogenase, dimeric NADP-preferring	EKPLALYMFSSNDK	393.11	649.19	203.99	778.34
ALDH3A1 Aldehyde dehydrogenase, dimeric NADP-preferring	HLTPVTLELGGK	887.85	1458.38	556.7	1077.35
ALDH3A1 Aldehyde dehydrogenase, dimeric NADP-preferring	FDHILYTGSTGVGK	640.89	1067.1	281.55	1113.36
ALDH3A1 Aldehyde dehydrogenase, dimeric NADP-preferring	EKPLALYMFSSNDK	124.52	486.86	998.64	208.33
ALDH3A1 Aldehyde dehydrogenase, dimeric NADP-preferring	IQQLEALQR	1477.98	2475.84	541.55	2660.06
ALDH3A1 Aldehyde dehydrogenase, dimeric NADP-preferring	VAYGGTGDAATR	1322.73	2309.9	615.84	1929.61
ALDH3A1 Aldehyde dehydrogenase, dimeric NADP-preferring	IQQLEALQR	1185.41	1867.15	442.43	1608.94
ALDH3A1 Aldehyde dehydrogenase, dimeric NADP-preferring	VAYGGTGDAATR	4510.03	7970.24	1611.02	4939.76
ALDH3A1 Aldehyde dehydrogenase, dimeric NADP-preferring	IQQLEALQR	2059.09	3057	859.42	3168.85
ALDH3A1 Aldehyde dehydrogenase, dimeric NADP-preferring	SCLVRPLMNDEGLK	2705.38	4093.4	844.49	3160.08
ALDH3A1 Aldehyde dehydrogenase, dimeric NADP-preferring	SPCYVDKNCDLDVACR	1313.88	2678.94	502.4	3054.11
ALDH3A1 Aldehyde dehydrogenase, dimeric NADP-preferring	HLTPVTLELGGK	1734.74	2154.28	306.21	2008.71
ALDH3A1 Aldehyde dehydrogenase, dimeric NADP-preferring	LPEWAADEPVEK	895.14	1724.46	540.09	2983.95
ALDH3A1 Aldehyde dehydrogenase, dimeric NADP-preferring	LPEWAADEPVEK	689.24	1326.43	408.09	1715.17
ALDH3A1 Aldehyde dehydrogenase, dimeric NADP-preferring	HLTPVTLELGGK	956.44	1185.67	327.62	1060.87
ALDH3A1 Aldehyde dehydrogenase, dimeric NADP-preferring	HLTPVTLELGGK	1647.94	2479.95	520.84	2454.14
ALDH3A1 Aldehyde dehydrogenase, dimeric NADP-preferring	FDHILYTGSTGVGK	1936.11	3781.88	635.55	4706.7
ALDH3A1 Aldehyde dehydrogenase, dimeric NADP-preferring	FDHILYTGSTGVGK	3469.94	7131.3	925.48	7868.75
ALDH3A1 Aldehyde dehydrogenase, dimeric NADP-preferring	FDHILYTGSTGVGK	929.92	1571.62	462.1	1983.92
ALDH3A1 Aldehyde dehydrogenase, dimeric NADP-preferring	EKPLALYMFSSNDK	2703.21	5036.02	838.85	7008.96
ALDH3A1 Aldehyde dehydrogenase, dimeric NADP-preferring	EKPLALYMFSSNDK	721.48	1376.93	251.67	1342.45
ALDH3A1 Aldehyde dehydrogenase, dimeric NADP-preferring	EKPLALYMFSSNDK	2804.87	5656.21	891.14	6808.32
ALDH3A1 Aldehyde dehydrogenase, dimeric NADP-preferring	EKPLALYMFSSNDK	774.2	1709.97	106.03	1981.39
ALDH3A1 Aldehyde dehydrogenase, dimeric NADP-preferring	EKPLALYMFSSNDK	1197.41	2341.27	271.95	3117.06
ALDH3A1 Aldehyde dehydrogenase, dimeric NADP-preferring	EKPLALYMFSSNDK	818.78	1676.94	339.06	2297.24
ALDH3A1 Aldehyde dehydrogenase, dimeric NADP-preferring	EKPLALYMFSSNDK	769.04	1411.02	312.7	1863.95
ALDH3A1 Aldehyde dehydrogenase, dimeric NADP-preferring	EKPLALYMFSSNDK	493.42	908.67	171.73	1158.77
ALDH3A1 Aldehyde dehydrogenase, dimeric NADP-preferring	EKPLALYMFSSNDK	226.42	1470.27	3302.25	689.73
ALDH3A1 Aldehyde dehydrogenase, dimeric NADP-preferring	VMGLIEGQK	5532.95	7344.34	1474.39	6945.23
ALDH3A1 Aldehyde dehydrogenase, dimeric NADP-preferring	VMGLIEGQK	1633.9	3118.68	524.73	2655.46
ALDH3A1 Aldehyde dehydrogenase, dimeric NADP-preferring	VMGLIEGQK	874.02	1726.79	230.62	1194.29
ALDH3A1 Aldehyde dehydrogenase, dimeric NADP-preferring	VMGLIEGQK	1527.16	2520.25	513.46	2019.11
IGHA1	QEPSQGTTTFAVTSILR	283.25	456.51	396.25	582.96
IGHA1	VAAEDWK	1388.67	2356.1	2199.45	2325.31
IGHA1	SAVQGPPER	297.36	606.39	701.09	1353.55
IGHA1	WLQGSQELPR	1079.29	1844.61	1826.02	3104.06
IGHA1	TFTCTAAYPESK	89.58	172.41	362.44	484.85
IGHA1	WLQGSQELPR	3440.44	6069.73	5644.03	8191.53
IGHA1	SAVQGPPER	483.07	881.44	1478.94	1995.38
IGHA1	YLTWASR	3270.84	4042.54	4235.17	4921.02
IGHA1	SAVQGPPER	3531.91	4898.99	5799.25	10570
IGHA1	TFTCTAAYPESK	500.43	950.15	587.6	1173.91
IGHA1	TFTCTAAYPESK	2877.24	6398.22	5785.75	8525.52
IGHA1	TFTCTAAYPESK	1293.03	2855.46	2272.79	3839.71
IGHA1	TFTCTAAYPESK	2024.06	3717.65	3521.19	4384.98
IGHA1	TFTCTAAYPESK	985.82	2402.96	2336.34	3077.36
IGHA1	EVQLVESGGGLVKPGGSLR	878.1	1495.21	1274.24	1879.13
IGHA1	DASGVTFTWTPSSGK	790.97	1362.41	1203.29	2359.96
IGHA1	DASGVTFTWTPSSGK	3799.98	7495.47	6981.42	11520.6
IGHA1	DASGVTFTWTPSSGK	2342.25	5367.18	4689.69	8176.14
IGHA1	DASGVTFTWTPSSGK	315.96	593.9	557.39	796.73
IGHA1	DASGVTFTWTPSSGK	351.04	1310.89	998.49	1895.82
IGHA1	DASGVTFTWTPSSGK	190.3	428.58	308.37	614.04
IGHA1	VAAEDWK	578.97	825.29	771.29	1164.68
IGHA1	VAAEDWK	874.26	1659.78	1493.86	2017.26
IGHA1	TPLTATLSK	1180.44	1999.67	1660.62	2135.78
IGHA1	TPLTATLSK	1166.68	3149.2	2161.24	2975.94
IGHA1	TPLTATLSK	973.48	2663.09	1971.82	3503.18
PRDX1 Peroxiredoxin-1	IGHPAPNFK	792.9	998.5	517.08	1018.05
PRDX1 Peroxiredoxin-1	DISLSDYK	499.89	644.02	745.28	965.59
PRDX1 Peroxiredoxin-1	ADEGISFR	410.08	814.22	435.45	763.37
PRDX1 Peroxiredoxin-1	ATAVMPDGQFK	352.63	482.99	371.3	640.48
PRDX1 Peroxiredoxin-1	ATAVMPDGQFK	490.74	520.1	424.33	821.06
PRDX1 Peroxiredoxin-1	KQGGLGPMNIPLVSDPK	1346.84	2113.39	1331.97	2630.15
PRDX1 Peroxiredoxin-1	GLFIIDDK	2627.73	3739.24	3024.71	5340.36
PRDX1 Peroxiredoxin-1	IGHPAPNFK	1257.75	1933.19	987.44	1533.37
PRDX1 Peroxiredoxin-1	IGHPAPNFK	2128.42	3300.35	1568.88	2735.26
PRDX1 Peroxiredoxin-1	TIAQDYGVLK	768.2	840.58	582.5	934.5
PRDX1 Peroxiredoxin-1	TIAQDYGVLK	6808.8	11301.7	4923.91	11410.6
PRDX1 Peroxiredoxin-1	LVQAFQFTDK	2919.4	4269.18	2432.7	5771.73
PRDX1 Peroxiredoxin-1	TIAQDYGVLK	10990.1	17737.6	9443.38	18468.3
PRDX1 Peroxiredoxin-1	LVQAFQFTDK	9293.51	14888.8	7479.52	20870.4
PRDX1 Peroxiredoxin-1	TIAQDYGVLK	1173.2	1731.08	855.64	2161.03
PRDX1 Peroxiredoxin-1	LVQAFQFTDK	1837.26	2908.55	1491.54	5002.39
PRDX1 Peroxiredoxin-1	TIAQDYGVLK	2292.02	3708.08	1609.54	4009.5
PRDX1 Peroxiredoxin-1	TIAQDYGVLK	2215	2458.69	1718.07	2771.68
PRDX1 Peroxiredoxin-1	ATAVMPDGQFK	549.19	1697.45	1058.84	2347.49
PRDX1 Peroxiredoxin-1	ATAVMPDGQFK	923.81	1467.75	1045.21	2011.25
PRDX1 Peroxiredoxin-1	GLFIIDDK	2897.17	3598.37	2476.28	4446.98
PRDX1 Peroxiredoxin-1	GLFIIDDK	15507.1	22348.4	11800.9	24584.2
PRDX1 Peroxiredoxin-1	GLFIIDDK	192.83	387.02	95.44	517.15
PRDX1 Peroxiredoxin-1	GLFIIDDK	1192.91	1160.75	743.86	1579.62
PRDX1 Peroxiredoxin-1	GLFIIDDK	713.92	837.7	448.13	1126.56
PRDX1 Peroxiredoxin-1	GLFIIDDK	761.22	708.61	502.11	934.64
PRDX1 Peroxiredoxin-1	IGHPAPNFK	2184.66	3390.54	2017.77	2350.95
PRDX1 Peroxiredoxin-1	ATAVMPDGQFK	427.1	618.97	512.94	1135.16
PRDX1 Peroxiredoxin-1	ATAVMPDGQFK	392.76	626.22	489.17	842.69
PRDX1 Peroxiredoxin-1	ATAVMPDGQFK	835.28	1227.16	877.01	1066.38
PRDX1 Peroxiredoxin-1	ATAVMPDGQFK	699.71	954.11	668.79	1394.42
TPI1P1 triosephosphate isomerase 1 isoform 2	KFFVGGNWK	686.94	1434.24	1060.85	2113.46
TPI1P1 triosephosphate isomerase 1 isoform 2	VTNGAFTGEISPGMIK	153.01	300.44	159.03	532.96
TPI1P1 triosephosphate isomerase 1 isoform 2	VVFEQTK	350.65	486.36	273.68	728.79
TPI1P1 triosephosphate isomerase 1 isoform 2	VTNGAFTGEISPGMIK	218.16	581.17	500.35	983.91
TPI1P1 triosephosphate isomerase 1 isoform 2	IIYGGSVTGATCK	410.31	769.5	349.13	895.98
TPI1P1 triosephosphate isomerase 1 isoform 2	IIYGGSVTGATCK	302.76	986.31	465.92	1121.5
TPI1P1 triosephosphate isomerase 1 isoform 2	DCGATWVVLGHSER	466.04	1147.82	812.03	1811.1
TPI1P1 triosephosphate isomerase 1 isoform 2	IAVAAQNCYK	597.02	1554.65	835	1559.31
TPI1P1 triosephosphate isomerase 1 isoform 2	IAVAAQNCYK	351.88	701.98	244.82	920.09
TPI1P1 triosephosphate isomerase 1 isoform 2	TATPQQAQEVHEK	654.47	1121.57	424.67	1027.12
TPI1P1 triosephosphate isomerase 1 isoform 2	HVFGESDELIGQK	781.81	1513.13	960.02	2008.81
TPI1P1 triosephosphate isomerase 1 isoform 2	TATPQQAQEVHEK	1463.02	2151.4	854.02	2231.67
TPI1P1 triosephosphate isomerase 1 isoform 2	VVFEQTK	423.41	1346.5	703.73	1366.21
TPI1P1 triosephosphate isomerase 1 isoform 2	VVFEQTK	1868.12	2775.05	2039.85	2610.57
TPI1P1 triosephosphate isomerase 1 isoform 2	FFVGGNWK	1860.29	4712.05	3023.63	6402.08
TPI1P1 triosephosphate isomerase 1 isoform 2	FFVGGNWK	554.7	1357.55	741.61	1847.13
LYZ Lysozyme C	STDYGIFQINSR	308.31	317.87	271.68	344.29
LYZ Lysozyme C	AWVAWR	9513.47	12696.9	11303.7	7265.29
LYZ Lysozyme C	WESGYNTR	4095.98	5582.43	5061.65	3452.55
LYZ Lysozyme C	QYVQGCGV	1831.34	3290.82	3257.93	1513.88
LYZ Lysozyme C	YWCNDGK	687.19	811.73	500.09	597.62
LYZ Lysozyme C	VVRDPQGIR	4154.61	4824.6	4149.45	2201.57
LYZ Lysozyme C	STDYGIFQINSR	732.07	1126.34	670.36	464.18
LYZ Lysozyme C	ATNYNAGDR	2450.17	2856.09	2378.82	1713.18
LYZ Lysozyme C	QYVQGCGV	444.52	569.02	440.71	296.03
LYZ Lysozyme C	LGMDGYR	6356.06	6975.79	5681.81	4086.66
LYZ Lysozyme C	STDYGIFQINSR	521.77	467.93	481.67	239.45
LYZ Lysozyme C	LGMDGYR	2992.29	3923.89	3328.17	2134.32
LYZ Lysozyme C	QYVQGCGV	353.63	575.19	261.84	246.24
LYZ Lysozyme C	GISLANWMCLAK	518.06	583.97	311.99	401.12
LYZ Lysozyme C	ATNYNAGDR	769.28	710.6	855.55	306.89
LYZ Lysozyme C	VVRDPQGIR	10920.4	14072.5	11799.5	6013.84
LYZ Lysozyme C	QYVQGCGV	247.5	245.08	281.52	144.7
LYZ Lysozyme C	YWCNDGK	4068.98	5142.48	4861.15	4961.11
LYZ Lysozyme C	QYVQGCGV	409.57	487.44	395.98	347.75
LYZ Lysozyme C	WESGYNTR	890.15	1046.21	1253.92	921.23
LYZ Lysozyme C	YWCNDGK	2541.87	3621.02	2227.21	2593.48
LYZ Lysozyme C	YWCNDGK	15862.7	23861	21160.4	23115.7
LYZ Lysozyme C	ATNYNAGDR	1086.22	1394.34	1252.9	816.38
LYZ Lysozyme C	YWCNDGK	3824.8	5009.95	4133.49	5428.01
LYZ Lysozyme C	QYVQGCGV	198.87	226.24	230.22	194.76
LYZ Lysozyme C	ATNYNAGDR	2676.99	3284.53	2422.76	1595.86
LYZ Lysozyme C	STDYGIFQINSR	2822.59	3496.19	2765.49	1901.3
LYZ Lysozyme C	STDYGIFQINSR	5893.5	6970.72	5605.19	4185.95
LYZ Lysozyme C	STDYGIFQINSR	64920.4	78239.9	64496.7	44045.8
LYZ Lysozyme C	STDYGIFQINSR	63559.4	81907	65723.3	44561.3
LYZ Lysozyme C	ATNYNAGDR	11685.7	14764.5	14614.3	7797.02
LYZ Lysozyme C	WESGYNTR	3863.42	4658.1	4436.79	2920
LYZ Lysozyme C	STDYGIFQINSR	18541.6	25607.4	20677.7	14184.9
LYZ Lysozyme C	ATNYNAGDR	4966.21	6887.17	5743.14	3631.64
LYZ Lysozyme C	STDYGIFQINSR	3193.45	6325.12	4511.28	4839.01
LYZ Lysozyme C	ATNYNAGDR	766.65	867.26	889.8	425.39
LYZ Lysozyme C	STDYGIFQINSR	2069.38	2446.16	2197.07	1751.75
LYZ Lysozyme C	STDYGIFQINSR	3676.83	3682.8	2956.33	2132.08
LYZ Lysozyme C	STDYGIFQINSR	10482.8	12081.4	9823.33	6707.16
LYZ Lysozyme C	ATNYNAGDR	10361.1	12685.7	12703	7128.19
LYZ Lysozyme C	WESGYNTR	9666.1	12227.9	11818.8	7718.18
LYZ Lysozyme C	STDYGIFQINSR	4032.54	5395.64	3554.5	3521.58
LYZ Lysozyme C	ATNYNAGDR	694.52	804.1	773.52	442.94
LYZ Lysozyme C	STDYGIFQINSR	664.34	724.35	716.66	412.34
LYZ Lysozyme C	ATNYNAGDR	6056.08	6641.03	6955.42	3425.53
LYZ Lysozyme C	WESGYNTR	4139.88	5748.53	5407.34	3162.9
LYZ Lysozyme C	STDYGIFQINSR	1211.36	1411.91	1056.77	733.11
LYZ Lysozyme C	ATNYNAGDR	429.86	516.55	488.22	356.07
LYZ Lysozyme C	VVRDPQGIR	1675.17	1630.33	1759.19	607.63
LYZ Lysozyme C	STDYGIFQINSR	3693.65	3495.13	2729.05	1698.81
LYZ Lysozyme C	STDYGIFQINSR	5301.8	6339.89	4562.29	3003.97
LYZ Lysozyme C	ATNYNAGDR	1104.12	1229.6	940.29	689.83
LYZ Lysozyme C	WESGYNTR	4556.67	5497.13	4720.93	2228.98
LYZ Lysozyme C	ATNYNAGDR	1548.27	2024.16	1433.7	1083.01
LYZ Lysozyme C	WESGYNTR	2786	3235.58	3180.01	2024.5
LYZ Lysozyme C	YWCNDGK	4323.08	5284.74	3863.47	4302.33
LYZ Lysozyme C	YWCNDGK	2911.15	4942.82	4479.54	4145.18
LYZ Lysozyme C	YWCNDGK	2442.35	2400.45	2473.9	2096.8
LYZ Lysozyme C	YWCNDGK	10582	14783.2	11673	12302.7
LYZ Lysozyme C	YWCNDGK	1122.45	1624.79	1248.67	1398.41
LYZ Lysozyme C	YWCNDGK	2321.81	3160.04	2111.31	2464.75
LYZ Lysozyme C	QYVQGCGV	465.2	721.33	469.73	506.49
LYZ Lysozyme C	QYVQGCGV	2011	2858.69	2240.28	1533.96
LYZ Lysozyme C	QYVQGCGV	3182.32	4405.74	2535.61	2013.38
LYZ Lysozyme C	QYVQGCGV	283.2	557.13	490.46	288.97
LYZ Lysozyme C	QYVQGCGV	4952.36	7104.23	5628.65	4701.81
LYZ Lysozyme C	STDYGIFQINSR	232.58	200.26	217.32	110.16
LYZ Lysozyme C	STDYGIFQINSR	616.13	1056.68	621.26	580.09
LYZ Lysozyme C	STDYGIFQINSR	1540.86	2202.25	1256.06	857.69
LYZ Lysozyme C	STDYGIFQINSR	17705.3	22794.8	17133.6	13110
LYZ Lysozyme C	STDYGIFQINSR	49543.5	62571.9	52681.9	36849.8
LYZ Lysozyme C	STDYGIFQINSR	1190.02	1077.09	1172.17	616.56
LYZ Lysozyme C	STDYGIFQINSR	30608.9	42503.4	37238.1	23136.3
LYZ Lysozyme C	STDYGIFQINSR	9152.66	14443.2	9583.37	7188.75
LYZ Lysozyme C	STDYGIFQINSR	958.48	999.03	1072.11	900.46
LYZ Lysozyme C	STDYGIFQINSR	738.44	848.72	687.15	435.88
LYZ Lysozyme C	STDYGIFQINSR	1805.03	2528.19	1713.43	1078.08
LYZ Lysozyme C	STDYGIFQINSR	2988.86	3418.11	2314.56	2081.76
LYZ Lysozyme C	STDYGIFQINSR	7556.42	10095.5	8466.29	4875.17
LYZ Lysozyme C	STDYGIFQINSR	3453.27	4106.01	2862.23	2881.59
LYZ Lysozyme C	STDYGIFQINSR	985.79	1041.52	717.62	861.1
LYZ Lysozyme C	STDYGIFQINSR	1236.07	1359.42	1091.66	1178.06
LYZ Lysozyme C	STDYGIFQINSR	1369.03	2097.84	1086.05	1004.03
LYZ Lysozyme C	STDYGIFQINSR	21026	20271.7	15711.5	15607.9
LYZ Lysozyme C	STDYGIFQINSR	7304.47	10692.7	8847.05	5656.25
LYZ Lysozyme C	STDYGIFQINSR	1909.24	2938.97	1593.47	1279.23
LYZ Lysozyme C	ATNYNAGDR	2471.05	2900.42	2860.53	1823.66
LYZ Lysozyme C	ATNYNAGDR	436.36	409.51	368.98	299.84
LYZ Lysozyme C	ATNYNAGDR	3228.99	4271.27	4249.53	2473.04
LYZ Lysozyme C	GISLANWMCLAK	6831.08	8383.1	8759.72	5351.02
LYZ Lysozyme C	GISLANWMCLAK	8914.4	12425.8	11018.4	7339.83
LYZ Lysozyme C	GISLANWMCLAK	3029.66	5075.01	3772.97	3004.7
LYZ Lysozyme C	GISLANWMCLAK	269.11	554.71	584.76	467.57
LCN2	EDKDPQK	1505.4	2042.96	2227.53	3323.85
LCN2	SYPGLTSYLVR	695.62	1385.66	822.38	858.35
LCN2	SYPGLTSYLVR	803.17	1222.91	1162.4	1160.77
LCN2	SYPGLTSYLVR	1335.88	2361.06	1954.29	2179.53
LCN2	SYPGLTSYLVR	1040.86	2086.5	1706.72	1938.25
LCN2	TFVPGCQPGEFTLGNIK	314.07	484.26	459.56	630.6
LCN2	TFVPGCQPGEFTLGNIK	337.09	562.13	635.21	563.29
LCN2	VPLQQNFQDNQFQGK	817.02	1381.74	1374.7	1272.36
LCN2	VPLQQNFQDNQFQGK	1225.13	3261.33	2585.64	3073.86
LCN2	VPLQQNFQDNQFQGK	218.04	388.37	445.54	452.81
LCN2	VPLQQNFQDNQFQGK	1046.06	1992.15	1871.67	1567.44
LCN2	VPLQQNFQDNQFQGK	355.4	798.9	595.19	487.49
LCN2	VPLQQNFQDNQFQGK	1877.31	3490.92	3453.41	2971.44
LCN2	VPLQQNFQDNQFQGK	205.9	384.39	341.45	269.76
LCN2	VPLQQNFQDNQFQGK	493.56	758.84	800.47	786.59
LCN2	VPLQQNFQDNQFQGK	528.68	778.86	904.08	927.73
LCN2	VPLQQNFQDNQFQGK	458.99	875.67	661.4	719.35
LCN2	VPLQQNFQDNQFQGK	4553.01	8067.35	7405.66	7359.68
LCN2	VPLQQNFQDNQFQGK	2814.51	6481.13	5976.31	6000.4
LCN2	VPLQQNFQDNQFQGK	880.53	1240.38	1277.3	2112.79
LCN2	VPLQQNFQDNQFQGK	3582.62	5445.43	5622.01	5694.77
LCN2	VPLQQNFQDNQFQGK	555.28	1409.87	1171.89	1130.41
LCN2	TKELTSELKENFIR	2589.11	3202.85	3300.2	2461.93
LCN2	TKELTSELKENFIR	1202.51	2041.16	1911.72	1336.56
LCN2	TKELTSELKENFIR	1454.08	2411.57	2113.28	1813.62
LCN2	ELTSELKENFIR	1269.08	1608.66	1720.49	1476.88
LCN2	ELTSELKENFIR	2049.9	3405.86	2387.84	2519.91
LCN2	MYATIYELK	375.1	688.17	637.13	1004.42
LCN2	MYATIYELK	734.01	935.17	729.85	1315.22
LCN2	VVSTNYNQHAMVFFK	595.76	1348.42	1265.97	1761.96
IGHG1;IGHV4-31	STSGGTAALGCLVK	377.12	706.17	515.95	1362.51
IGHG1;IGHV4-31	GPSVFPLAPSSK	568.17	582.3	924.34	1089.02
IGHG1;IGHV4-31	ALPAPIEK	1977.71	3307.33	3504.43	3673.33
IGHG1;IGHV4-31	STSGGTAALGCLVK	392.69	621.47	629.24	1374.58
IGHG1;IGHV4-31	TPEVTCVVVDVSHEDPEVK	764.66	1374.71	1379.89	1908.64
IGHG1;IGHV4-31	TPEVTCVVVDVSHEDPEVK	247.14	683.26	600.97	950.22
IGHG1;IGHV4-31	AEDTAVYYCAR	335.25	418.67	462.93	576.64
IGHG1;IGHV4-31	GPSVFPLAPSSK	2821.4	4782.57	5490.32	7015.54
IGHG1;IGHV4-31	GPSVFPLAPSSK	1203.29	2357.27	2693.87	2950.11
IGHG1;IGHV4-31	GPSVFPLAPSSK	778.37	1411.07	1604	1842.69
IGHG1;IGHV4-31	EPQVYTLPPSRDELTK	1148.81	2233.61	1132.04	328.2
IGHG1;IGHV4-31	ALPAPIEK	486.37	621.08	921.95	1005.06
IGHG1;IGHV4-31	ALPAPIEK	607.61	997.11	973.81	1306.65
IGHG1;IGHV4-31	ALPAPIEK	446.2	1036.66	978.6	1117.34
PPIA Peptidyl-prolyl cis-trans isomerase A	TEWLDGK	346.64	478.11	274.7	611.73
PPIA Peptidyl-prolyl cis-trans isomerase A	VSFELFADKVPK	1400.67	2517.65	1436.47	2210.36
PPIA Peptidyl-prolyl cis-trans isomerase A	VKEGMNIVEAMER	2016.46	3098.13	2073.89	2731.49
PPIA Peptidyl-prolyl cis-trans isomerase A	SIYGEKFEDENFILK	260.52	606.02	391.4	577.41
PPIA Peptidyl-prolyl cis-trans isomerase A	VSFELFADKVPK	740.18	1498.71	1226.25	1769.6
PPIA Peptidyl-prolyl cis-trans isomerase A	KITIADCGQLE	549.8	965.49	771.16	1093.06
PPIA Peptidyl-prolyl cis-trans isomerase A	KITIADCGQLE	903.52	1867.31	919.59	2060.06
PPIA Peptidyl-prolyl cis-trans isomerase A	SIYGEKFEDENFILK	3619.73	5645.11	2969.98	5973.48
PPIA Peptidyl-prolyl cis-trans isomerase A	SIYGEKFEDENFILK	1049.34	1682.06	1092.64	1731.17
PPIA Peptidyl-prolyl cis-trans isomerase A	SIYGEKFEDENFILK	819.74	1695.06	883.72	1438.11
PPIA Peptidyl-prolyl cis-trans isomerase A	SIYGEKFEDENFILK	914.86	1448.78	899.41	1514.96
PPIA Peptidyl-prolyl cis-trans isomerase A	SIYGEKFEDENFILK	1560.43	3057.54	1772.23	2762.14
PPIA Peptidyl-prolyl cis-trans isomerase A	FEDENFILK	1034.43	1558.02	1151.01	2447.82
PPIA Peptidyl-prolyl cis-trans isomerase A	FEDENFILK	1452.63	3067.12	2209.42	4785.45
PPIA Peptidyl-prolyl cis-trans isomerase A	VSFELFADK	107.79	346.48	319.49	649.08
PPIA Peptidyl-prolyl cis-trans isomerase A	VSFELFADK	348.84	680.2	464.19	1467.5
PPIA Peptidyl-prolyl cis-trans isomerase A	VSFELFADKVPK	2928.5	5192.12	4059.4	5702.23
PPIA Peptidyl-prolyl cis-trans isomerase A	VSFELFADKVPK	2157.28	3652.76	1995.89	3645.63
PRDX5 Isoform Cytoplasmic+peroxisomal of Peroxiredoxin-5, mitochondrial	THLPGFVEQAEALK	1188.25	1750.87	1338.99	2012.04
PRDX5 Isoform Cytoplasmic+peroxisomal of Peroxiredoxin-5, mitochondrial	GVLFGVPGAFTPGCSK	674.72	722.05	573.93	1365.99
PRDX5 Isoform Cytoplasmic+peroxisomal of Peroxiredoxin-5, mitochondrial	GVLFGVPGAFTPGCSK	57.17	461.94	401.71	536.92
PRDX5 Isoform Cytoplasmic+peroxisomal of Peroxiredoxin-5, mitochondrial	GVLFGVPGAFTPGCSK	218.37	372.43	140.11	498.01
PRDX5 Isoform Cytoplasmic+peroxisomal of Peroxiredoxin-5, mitochondrial	KGVLFGVPGAFTPGCSK	4485.98	5437.74	4687.45	8017.5
PRDX5 Isoform Cytoplasmic+peroxisomal of Peroxiredoxin-5, mitochondrial	KGVLFGVPGAFTPGCSK	554.06	883.15	622.43	1043.19
PRDX5 Isoform Cytoplasmic+peroxisomal of Peroxiredoxin-5, mitochondrial	KGVLFGVPGAFTPGCSK	1098.37	1512.61	1312.67	2366.22
PRDX5 Isoform Cytoplasmic+peroxisomal of Peroxiredoxin-5, mitochondrial	KGVLFGVPGAFTPGCSK	1399.65	2038.73	1573.67	2824.93
PRDX5 Isoform Cytoplasmic+peroxisomal of Peroxiredoxin-5, mitochondrial	KGVLFGVPGAFTPGCSK	1037.3	1324.87	1075.18	1804.44
PRDX5 Isoform Cytoplasmic+peroxisomal of Peroxiredoxin-5, mitochondrial	KGVLFGVPGAFTPGCSK	819.67	164.49	372.45	408.26
PRDX5 Isoform Cytoplasmic+peroxisomal of Peroxiredoxin-5, mitochondrial	LLADPTGAFGK	5767.39	8344.09	7467.93	15487.9
PRDX5 Isoform Cytoplasmic+peroxisomal of Peroxiredoxin-5, mitochondrial	FSMVVQDGIVK	2357.3	3542.47	1916.56	3764.61
PRDX5 Isoform Cytoplasmic+peroxisomal of Peroxiredoxin-5, mitochondrial	LLADPTGAFGK	4572.61	7185.12	5456.4	11336.2
PRDX5 Isoform Cytoplasmic+peroxisomal of Peroxiredoxin-5, mitochondrial	FSMVVQDGIVK	1713.35	2398.51	1879.62	3117.87
PRDX5 Isoform Cytoplasmic+peroxisomal of Peroxiredoxin-5, mitochondrial	LLADPTGAFGK	1062.49	1594.64	1079.78	2431.86
PRDX5 Isoform Cytoplasmic+peroxisomal of Peroxiredoxin-5, mitochondrial	LLADPTGAFGK	1204.51	2008.95	1633.02	3163.89
PRDX5 Isoform Cytoplasmic+peroxisomal of Peroxiredoxin-5, mitochondrial	LLADPTGAFGK	704.58	795.98	737.21	1189.81
PRDX5 Isoform Cytoplasmic+peroxisomal of Peroxiredoxin-5, mitochondrial	THLPGFVEQAEALK	673.06	867.58	957.3	1094.42
PRDX5 Isoform Cytoplasmic+peroxisomal of Peroxiredoxin-5, mitochondrial	THLPGFVEQAEALK	15489	22650.5	20614.9	27150.1
PRDX5 Isoform Cytoplasmic+peroxisomal of Peroxiredoxin-5, mitochondrial	VGDAIPAVEVFEGEPGNK	64.5	148.85	114.12	302.26
PRDX5 Isoform Cytoplasmic+peroxisomal of Peroxiredoxin-5, mitochondrial	VNLAELFK	485.92	1070.9	709.73	2142.96
PRDX5 Isoform Cytoplasmic+peroxisomal of Peroxiredoxin-5, mitochondrial	FSMVVQDGIVK	815.13	1144.62	964.87	1387
PRDX5 Isoform Cytoplasmic+peroxisomal of Peroxiredoxin-5, mitochondrial	FSMVVQDGIVK	1100.67	2675.38	2125.09	3080.93
PRDX5 Isoform Cytoplasmic+peroxisomal of Peroxiredoxin-5, mitochondrial	FSMVVQDGIVK	988.12	1307.28	1099.18	1829.73
PRDX5 Isoform Cytoplasmic+peroxisomal of Peroxiredoxin-5, mitochondrial	FSMVVQDGIVK	1053.09	1230.67	1117.75	1809.21
SCGB1A1 Uteroglobin	KLVDTLPQKPR	2267.3	4590.93	4228.36	3993.97
SCGB1A1 Uteroglobin	EAGAQLKK	3396.95	7400.38	6241.74	6139.42
SCGB1A1 Uteroglobin	EAGAQLK	15680.3	30417.7	24330.7	28234.4
SCGB1A1 Uteroglobin	LVDTLPQKPR	4927.31	9992.89	8341.2	9099.93
SCGB1A1 Uteroglobin	ESIIKLMEK	544.29	954.69	829.2	607.94
SCGB1A1 Uteroglobin	LVDTLPQKPR	5104.67	11791.6	10653.3	10896.7
SCGB1A1 Uteroglobin	ESIIKLMEK	892.74	1202.59	1194.46	715.84
SCGB1A1 Uteroglobin	LVDTLPQKPR	4612.13	8360.99	7454	8597.88
SCGB1A1 Uteroglobin	ESIIKLMEK	1504.75	2574.44	2011.94	1078.88
SCGB1A1 Uteroglobin	EAGAQLK	5654.92	11844.1	10565.2	11948.3
SCGB1A1 Uteroglobin	EAGAQLK	1024.63	1970.14	1601.37	1885.13
SCGB1A1 Uteroglobin	IAQSSLCN	393.34	637.86	639.95	753.82
SCGB1A1 Uteroglobin	ESIIKLMEK	1561.8	2310.35	1715.71	1378.34
SCGB1A1 Uteroglobin	EAGAQLK	478.97	803.69	797.21	598.34
SCGB1A1 Uteroglobin	EAGAQLK	5134.55	7782.27	7147.65	8354.1
SCGB1A1 Uteroglobin	EAGAQLK	636.15	753.22	1106.87	905.67
SCGB1A1 Uteroglobin	EAGAQLK	1390.75	3464.9	2386.24	2490.47
SCGB1A1 Uteroglobin	EAGAQLKK	11380.6	20911.2	16055.4	15719.8
SCGB1A1 Uteroglobin	EAGAQLKK	4321.87	6990.57	5699.53	5804.26
SCGB1A1 Uteroglobin	LVDTLPQKPR	49277.5	110728	99043.8	107217
SCGB1A1 Uteroglobin	LVDTLPQKPR	7714.98	14290.4	12284.6	12137.7
SCGB1A1 Uteroglobin	LVDTLPQKPR	1374.16	2598.56	1945.05	2167.47
SCGB1A1 Uteroglobin	LVDTLPQKPR	2320.53	3297.77	4454.63	4533.52
SCGB1A1 Uteroglobin	LVDTLPQKPR	1391	4286.73	3928.95	3253.24
SCGB1A1 Uteroglobin	LVDTLPQKPR	2530.61	3548.97	3795.47	3632.49
S100A9 Protein S100-A9	LGHPDTLNQGEFKELVR	715.8	1179.78	1381.17	1751.65
S100A9 Protein S100-A9	DLQNFLK	531.79	1798.82	1696.35	6221.45
S100A9 Protein S100-A9	DLQNFLK	748.91	2254.5	2295	9020.44
S100A9 Protein S100-A9	LGHPDTLNQGEFKELVR	544.24	1311.36	1444.58	1663.32
S100A9 Protein S100-A9	KDLQNFLK	1203.35	3395.84	3474.52	13778
S100A9 Protein S100-A9	NIETIINTFHQYSVK	288.42	768.28	428.36	1657.92
S100A9 Protein S100-A9	NIETIINTFHQYSVK	495.13	1015.77	1127.11	2325.97
S100A9 Protein S100-A9	LGHPDTLNQGEFK	417.45	503.21	575.99	2838.21
S100A9 Protein S100-A9	LGHPDTLNQGEFK	1383.95	2983.84	3048.7	14337.4
S100A9 Protein S100-A9	LGHPDTLNQGEFK	458.71	1408.55	1160.56	6291
S100A9 Protein S100-A9	LGHPDTLNQGEFK	374.38	964.74	1314.64	5170.61
S100A9 Protein S100-A9	LGHPDTLNQGEFKELVR	997.04	1699.59	1778.48	2916.87
S100A9 Protein S100-A9	VIEHIMEDLDTNADK	846.99	1373.11	1195.2	3259.83
CAPS Calcyphosin	SGEWTEDEVLRR	729.43	890.51	695.1	774.18
CAPS Calcyphosin	GASGIQGLAR	303.02	608.05	316.4	459.02
CAPS Calcyphosin	SLDADEFR	410.31	464.07	440.58	654.46
CAPS Calcyphosin	EAVIAAAFAK	6126.32	9934.75	4357.47	10575.9
CAPS Calcyphosin	FLDNFDSSEK	1289.03	2740.19	1566.68	4096.77
CAPS Calcyphosin	EAVIAAAFAK	3833.29	6050.59	2835.05	7956.62
CAPS Calcyphosin	FLDNFDSSEK	428.79	700.04	460.58	1290.34
CAPS Calcyphosin	EAVIAAAFAK	602.88	593.94	346.1	885.93
CAPS Calcyphosin	EAVIAAAFAK	725.75	975.49	549.01	1335.39
CAPS Calcyphosin	EAVIAAAFAK	888.35	1448.01	667.27	1473.38
CAPS Calcyphosin	SLDADEFRQGLAK	2411.75	2448.26	1396.49	550.44
BASP1 Isoform 1 of Brain acid soluble protein 1	AAEAAAAPAESAAPAAGEEPSKEEGEPK	422.06	260.79	361.86	255.64
BASP1 Isoform 1 of Brain acid soluble protein 1	KTEAPAAPAAQETK	1314.37	998.43	1267.32	1334.11
BASP1 Isoform 1 of Brain acid soluble protein 1	ESEPQAAAEPAEAK	369.41	361.12	306.04	439.27
BASP1 Isoform 1 of Brain acid soluble protein 1	ETPAATEAPSSTPK	318.66	376.26	306.75	296.93
BASP1 Isoform 1 of Brain acid soluble protein 1	ESEPQAAAEPAEAK	969.55	1034.39	1560.76	1765.27
BASP1 Isoform 1 of Brain acid soluble protein 1	AEPPKAPEQEQAAPGPAAGGEAPK	695.68	485.15	654.3	644.01
ENO1 Isoform alpha-enolase of Alpha-enolase	VNQIGSVTESLQACK	351.89	717.03	638.43	1247.26
ENO1 Isoform alpha-enolase of Alpha-enolase	VNQIGSVTESLQACK	430.9	801.47	674.1	1147.09
ENO1 Isoform alpha-enolase of Alpha-enolase	YISPDQLADLYK	386.71	407.67	308.16	508.21
ENO1 Isoform alpha-enolase of Alpha-enolase	YISPDQLADLYK	281.05	619.07	281.07	715.49
ENO1 Isoform alpha-enolase of Alpha-enolase	YISPDQLADLYK	253.46	663.55	371.35	1028.08
ENO1 Isoform alpha-enolase of Alpha-enolase	IEEELGSK	638.74	994.56	698.83	1627.53
ENO1 Isoform alpha-enolase of Alpha-enolase	IEEELGSK	1382.78	1638.61	1464.38	2270.51
ENO1 Isoform alpha-enolase of Alpha-enolase	TIAPALVSK	742.8	1176.45	800.9	1488.19
SELENBP1 Isoform 1 of Selenium-binding protein 1	HEIVQTLSLK	501.55	1072.53	913.45	1806.78
SELENBP1 Isoform 1 of Selenium-binding protein 1	IYVVDVGSEPR	983.82	924.86	658.11	863.36
SELENBP1 Isoform 1 of Selenium-binding protein 1	IYVVDVGSEPR	1552.67	1658.14	1361.88	1809.38
SELENBP1 Isoform 1 of Selenium-binding protein 1	NTGTEAPDYLATVDVDPK	384.29	380.51	335.28	392.55
SELENBP1 Isoform 1 of Selenium-binding protein 1	NTGTEAPDYLATVDVDPK	701.74	612.63	509.36	558.06
SELENBP1 Isoform 1 of Selenium-binding protein 1	TKLVLPSLISSR	2431.33	2281.43	1753.67	1227.42
TXN Thioredoxin	MIKPFFHSLSEK	1762.22	2280.31	1375.44	2585.34
TXN Thioredoxin	MIKPFFHSLSEK	1779.08	1787.2	817.96	2097.13
TXN Thioredoxin	VGEFSGANKEK	1532.95	1359.24	1222.52	1461.49
TXN Thioredoxin	VGEFSGANKEK	2038.66	1872.48	1231.04	1844.36
TXN Thioredoxin	CMPTFQFFK	479.22	561.88	298.57	590.54
TXN Thioredoxin	MIKPFFHSLSEK	1335.08	1864.08	1135.68	1829.68
TXN Thioredoxin	CMPTFQFFK	1257.02	1736.58	994.13	1677.44
TXN Thioredoxin	CMPTFQFFK	1279.46	1671.65	738.89	1695.21
TXN Thioredoxin	CMPTFQFFK	5252.83	6602.81	3382.41	6542.11
TXN Thioredoxin	CMPTFQFFK	553.23	760.7	412.94	678.43
TXN Thioredoxin	CMPTFQFFK	1108.22	1969.49	967.2	1682.89
TXN Thioredoxin	TAFQEALDAAGDK	3755.37	3845.97	2584.63	5250.49
TXN Thioredoxin	TAFQEALDAAGDK	4685.62	5926.27	3976.22	8706.84
TXN Thioredoxin	TAFQEALDAAGDK	535.67	968.14	721.42	1336.86
TXN Thioredoxin	TAFQEALDAAGDK	552.86	665.83	514.44	1045.15
TXN Thioredoxin	TAFQEALDAAGDK	462.9	822.99	336.95	721.21
TXN Thioredoxin	MIKPFFHSLSEK	2529.52	3063.66	1752.53	3255.17
TXN Thioredoxin	MIKPFFHSLSEK	2453.15	2893.6	1740.15	3167.39
TXN Thioredoxin	VGEFSGANK	2835.26	2694.27	1586.87	3593.72
TXN Thioredoxin	VGEFSGANK	1351.44	2215.33	1324.9	2608.16
TXN Thioredoxin	VGEFSGANK	1769.27	1654.52	1306.83	2263.7
TXN Thioredoxin	VGEFSGANK	1153	1045.31	509.12	1119.27
CSTB Cystatin-B	VHVGDEDFVHLR	743.76	890.07	550.54	842.18
CSTB Cystatin-B	AKHDELTYF	743.32	886.18	710.06	828.18
CSTB Cystatin-B	VHVGDEDFVHLR	6267.06	6916.64	5022.94	6343.21
CSTB Cystatin-B	SQVVAGTNYFIK	2334.95	3009.92	1523.9	2555.13
CSTB Cystatin-B	SQVVAGTNYFIK	1223.27	1477.89	1256.9	1428.46
CSTB Cystatin-B	SQVVAGTNYFIK	1488.69	2139.5	1360.51	1814.42
CSTB Cystatin-B	SQVVAGTNYFIK	1114.16	1174.86	876.86	1038.61
CSTB Cystatin-B	VFQSLPHENKPLTLSNYQTNK	879.54	1211.46	836.63	943.94
CSTB Cystatin-B	SQVVAGTNYFIK	746.57	928.14	508.11	793.47
CSTB Cystatin-B	SQVVAGTNYFIK	9930.37	12595.4	6960.55	9789.06
CSTB Cystatin-B	SQVVAGTNYFIK	9918.58	14320.9	8465.55	11402.8
CSTB Cystatin-B	SQVVAGTNYFIK	1190.93	1664.69	1112.12	1292.81
CSTB Cystatin-B	SQVVAGTNYFIK	2516.91	2457.06	1623.42	2136.2
CSTB Cystatin-B	SQVVAGTNYFIK	1293.18	1817.53	1187.81	2082.58
CSTB Cystatin-B	SQLEEKENK	2551.61	2872.36	2166.25	2729.29
SOD1 Superoxide dismutase [Cu-Zn]	LACGVIGIAQ	254.63	387.39	158.18	264.52
SOD1 Superoxide dismutase [Cu-Zn]	TLVVHEK	8365.11	6745.13	5384.12	5762.79
SOD1 Superoxide dismutase [Cu-Zn]	ESNGPVKVWGSIK	1106.54	1073.34	645.37	596.27
SOD1 Superoxide dismutase [Cu-Zn]	ADDLGKGGNEESTK	1727.5	1577.79	1216.79	976.07
SOD1 Superoxide dismutase [Cu-Zn]	GDGPVQGIINFEQK	315.24	461.49	375.91	860.25
SOD1 Superoxide dismutase [Cu-Zn]	GDGPVQGIINFEQK	1296.53	1324.64	860.2	1756.47
SOD1 Superoxide dismutase [Cu-Zn]	ESNGPVKVWGSIK	6116.36	6436.06	4101.41	5495.35
SOD1 Superoxide dismutase [Cu-Zn]	ESNGPVKVWGSIK	3527.93	3865.83	2232.91	2919.78
SOD1 Superoxide dismutase [Cu-Zn]	ESNGPVKVWGSIK	2125.6	1763.99	1214.81	1328.98
SOD1 Superoxide dismutase [Cu-Zn]	ESNGPVKVWGSIK	1876.75	1944.3	1424.51	1639.88
SOD1 Superoxide dismutase [Cu-Zn]	ESNGPVKVWGSIK	1610.02	1942.38	1575.55	1535.66
SOD1 Superoxide dismutase [Cu-Zn]	GDGPVQGIINFEQK	1048.04	1340.53	677.1	1493.52
SOD1 Superoxide dismutase [Cu-Zn]	GDGPVQGIINFEQK	7658.94	7987.87	6224.4	12624.9
SOD1 Superoxide dismutase [Cu-Zn]	GDGPVQGIINFEQK	5816.98	6306.06	3957.47	10325.3
SOD1 Superoxide dismutase [Cu-Zn]	GDGPVQGIINFEQK	433.61	690.98	599.85	921.65
SOD1 Superoxide dismutase [Cu-Zn]	GDGPVQGIINFEQK	590.37	1165.73	529.86	1313.17
SOD1 Superoxide dismutase [Cu-Zn]	GDGPVQGIINFEQK	486.14	618.53	391	715.46
SOD1 Superoxide dismutase [Cu-Zn]	ADDLGKGGNEESTK	6050.55	5321.05	3218.38	3850.21
SERPINB3 Isoform 1 of Serpin B3	LLTEFNK	3345.26	3783.75	5932.86	13135.1
SERPINB3 Isoform 1 of Serpin B3	LLTEFNK	257.67	416.65	625.25	1291.1
SERPINB3 Isoform 1 of Serpin B3	GLVLSGVLHK	112.54	430.61	319.7	657.41
SERPINB3 Isoform 1 of Serpin B3	TNSILFYGR	359.99	573.65	427.56	794.33
SERPINB3 Isoform 1 of Serpin B3	TNSILFYGR	893.64	1093.85	1435.72	3164.46
SERPINB3 Isoform 1 of Serpin B3	TNSILFYGR	488.81	708.31	796.8	1769.29
SERPINB3 Isoform 1 of Serpin B3	TNSILFYGR	1040.65	1417.43	2287.8	3145.04
SERPINB3 Isoform 1 of Serpin B3	TNSILFYGR	359.67	439.87	493.65	963.67
SERPINB3 Isoform 1 of Serpin B3	GLVLSGVLHK	535.45	967.9	1244.21	2146.07
SERPINB3 Isoform 1 of Serpin B3	GLVLSGVLHK	851.99	1299.33	1461.43	3051.45
SERPINB3 Isoform 1 of Serpin B3	VLHFDQVTENTTGK	986.34	1566.67	2168.75	4333.94
IGLV2-14;LOC100290557	AAPSVTLFPPSSEELQANK	133.06	193.35	209.39	293.53
IGLV2-14;LOC100290557	LTVLGQPK	366.24	767.62	595.33	966.28
IGLV2-14;LOC100290557	ADSSPVK	933.74	1640.55	1449.11	2411.13
IGLV2-14;LOC100290557	LTVLGQPK	915.15	1716.37	1225.54	2214.63
IGLV2-14;LOC100290557	AGVETTTPSK	700.04	1784.35	1369.3	1966.82
IGLV2-14;LOC100290557	AGVETTTPSK	343.08	913.46	676.82	1002.98
IGLV2-14;LOC100290557	AGVETTTPSK	349.14	407.57	454.43	690.06
IGLV2-14;LOC100290557	LTVLGQPK	1350.95	2158.14	1774.11	3038.2
SLPI Antileukoproteinase	AGVCPPKK	2420.92	3241.29	3166.06	2254.7
SLPI Antileukoproteinase	AGVCPPK	852.41	1131.93	1528.64	1235.57
SLPI Antileukoproteinase	AGVCPPKK	8355.11	10087.1	11007.7	6976.38
SLPI Antileukoproteinase	AGVCPPK	3051.62	5032.96	3969.07	3386.32
SLPI Antileukoproteinase	SCVSPVKA	1197.64	1809.07	1315.78	1332.92
SLPI Antileukoproteinase	CCPDTCGIK	620.56	1010.45	504.7	874.46
SLPI Antileukoproteinase	CCPDTCGIK	916.09	1254.83	761.43	1454.2
SLPI Antileukoproteinase	CCPDTCGIK	1010.25	1583.44	979.54	1421.34
SLPI Antileukoproteinase	CCPDTCGIK	664.24	1260.37	785.77	1084.57
SLPI Antileukoproteinase	SCVSPVKA	1855.17	2683.47	1997.54	2433.81
SLPI Antileukoproteinase	SCVSPVKA	975.22	1672.38	792.06	1409.48
SLPI Antileukoproteinase	SCVSPVKA	761.19	1032.01	762.24	1072.42
SLPI Antileukoproteinase	AGVCPPK	1075.34	1055.93	1047.43	1172.87
SLPI Antileukoproteinase	AGVCPPKK	2951.84	3411.74	2629.83	2461.81
ALDOA 45 kDa protein	ALQASALK	249.15	763.36	352.29	702.36
ALDOA 45 kDa protein	ADDGRPFPQVIK	2674.59	6128.82	2910.92	6288.78
ALDOA 45 kDa protein	GILAADESTGSIAK	166.95	363.51	174.77	452.93
ALDOA 45 kDa protein	GILAADESTGSIAK	213.4	449.65	387.52	883.51
ALDOA 45 kDa protein	AAQEEYVK	374.49	590.97	414.31	891.04
AK1 Adenylate kinase 1	GFLIDGYPR	258.66	319.25	328.98	631.31
AK1 Adenylate kinase 1	GFLIDGYPR	427.27	822.94	616.7	1120.53
AK1 Adenylate kinase 1	EVQQGEEFER	439.26	643.99	518.41	836.83
AK1 Adenylate kinase 1	EVQQGEEFER	1779.05	3237.73	1934.84	3737.42
AK1 Adenylate kinase 1	ATEPVIAFYEK	1142.02	1430.35	1524.78	3335.97
AK1 Adenylate kinase 1	IIFVVGGPGSGK	782.4	1262.17	944.49	1619.26
AK1 Adenylate kinase 1	IIFVVGGPGSGK	639.81	1084.04	778.01	1421.38
Diazepam binding inhibitor, splice form 1G	AYINKVEELK	708.71	1164.63	761.51	1474.34
Diazepam binding inhibitor, splice form 1G	QATVGDINTERPGMLDFTGK	750.3	1022.31	622.21	811.86
Diazepam binding inhibitor, splice form 1G	AYINKVEELK	842.45	973.69	642.22	1320.95
Diazepam binding inhibitor, splice form 1G	TKPSDEEMLFIYGHYK	642.07	561.83	330.79	369.58
Diazepam binding inhibitor, splice form 1G	QATVGDINTERPGMLDFTGK	1572.42	1706.47	1031.81	1396.8
Diazepam binding inhibitor, splice form 1G	AYINKVEELK	2853.13	4158.04	2756.42	5181.18
Diazepam binding inhibitor, splice form 1G	AYINKVEELK	2816.97	3797.33	1995.05	5105.53
Diazepam binding inhibitor, splice form 1G	WDAWNELK	683.69	995.68	599.16	2574.99
Diazepam binding inhibitor, splice form 1G	QATVGDINTERPGMLDFTGK	1125.6	1039.14	463.07	903.03
Diazepam binding inhibitor, splice form 1G	QATVGDINTERPGMLDFTGK	780.41	1095.35	552.23	689.42
GSTA2 Glutathione S-transferase A2	YFPAFEK	821.49	1221.72	792.37	1100.42
GSTA2 Glutathione S-transferase A2	YFPAFEK	2728.17	3995.86	1168.49	3644.29
GSTA2 Glutathione S-transferase A2	YFPAFEK	3790.12	5472.39	2833.35	5444.83
GSTA2 Glutathione S-transferase A2	LALIQEK	1081.81	1585.56	886.08	1350.56
GSTA2 Glutathione S-transferase A2	LALIQEK	2896.45	3939.58	2095.15	3141
GSTA2 Glutathione S-transferase A2	SHGQDYLVGNK	3225.39	4566.9	2086.05	4539.51
GSTA2 Glutathione S-transferase A2	SHGQDYLVGNK	1506.07	2216.85	1320.06	2123.95
GSTA2 Glutathione S-transferase A2	SHGQDYLVGNK	2599.16	2671.71	1573.76	3202.58
GSTA2 Glutathione S-transferase A2	SHGQDYLVGNK	2052.79	2819.04	1535.87	2708.92
GSTA2 Glutathione S-transferase A2	SHGQDYLVGNK	2563.47	3580.46	2314.11	3687.29
GSTA2 Glutathione S-transferase A2	SHGQDYLVGNK	1005.12	1864.44	1057.93	1349.13
GSTA2 Glutathione S-transferase A2	YFPAFEK	27034.7	42214.2	19088.7	37979
GSTA2 Glutathione S-transferase A2	YFPAFEK	18045.2	28117.7	13135.7	24587.5
GSTA2 Glutathione S-transferase A2	YFPAFEK	318.36	564.46	164.92	471.48
GSTA2 Glutathione S-transferase A2	YFPAFEK	1587.98	2441.94	1084.52	2295.79
GSTA2 Glutathione S-transferase A2	AILNYIASK	1176.76	2021.78	1023.66	3855.99
GSTA2 Glutathione S-transferase A2	AILNYIASK	509.31	1302.1	654.42	2539.4
GSTA2 Glutathione S-transferase A2	AILNYIASK	656.89	706.61	593.95	1449.38
YWHAZ 14-3-3 protein zeta/delta	VVSSIEQK	404.27	582.26	645.39	852.03
YWHAZ 14-3-3 protein zeta/delta	SVTEQGAELSNEER	312.15	356.34	430.81	680.64
YWHAZ 14-3-3 protein zeta/delta	FLIPNASQAESK	463.84	1073.71	744.37	1801.67
YWHAZ 14-3-3 protein zeta/delta	FLIPNASQAESK	599.07	811.06	660.66	1763.87
S100A8 Protein S100-A8	LLETECPQYIR	261.39	741.52	783.05	2523.69
S100A8 Protein S100-A8	ALNSIIDVYHK	68.29	448.14	369.26	1682.87
S100A8 Protein S100-A8	LLETECPQYIR	830.56	2668.41	3066.6	8922.27
S100A8 Protein S100-A8	LLETECPQYIR	427.69	1128.1	1340.06	3372.54
S100A8 Protein S100-A8	ALNSIIDVYHK	279.31	424.71	391.63	1358.24
S100A8 Protein S100-A8	ALNSIIDVYHK	281.46	389.78	505.35	1343.88
S100A8 Protein S100-A8	KLLETECPQYIR	1039.49	2533.36	2743.77	8527.52
S100A8 Protein S100-A8	ALNSIIDVYHK	249.63	1100.3	1056.23	4193.15
S100A8 Protein S100-A8	ALNSIIDVYHK	403.56	1060.26	626.52	2862.75
S100A8 Protein S100-A8	ALNSIIDVYHK	437.18	1117.41	923.39	3782.05
S100A8 Protein S100-A8	ALNSIIDVYHK	141.84	473.29	487.58	2371.75
S100A8 Protein S100-A8	ALNSIIDVYHK	383.14	1151.6	829.56	3643.74
PEBP1 Phosphatidylethanolamine-binding protein 1	APVAGTCYQAEWDDYVPK	265.85	360.89	222.48	440.53
PEBP1 Phosphatidylethanolamine-binding protein 1	LYEQLSGK	1956.03	2206.71	1720.79	2001.19
PEBP1 Phosphatidylethanolamine-binding protein 1	VLTPTQVK	1961.59	1879.99	1515.96	1429.34
PEBP1 Phosphatidylethanolamine-binding protein 1	GNDISSGTVLSDYVGSGPPK	229.42	499.97	339.49	588.11
PEBP1 Phosphatidylethanolamine-binding protein 1	LYEQLSGK	2767.94	2696.99	1824.49	2466.32
PEBP1 Phosphatidylethanolamine-binding protein 1	LYEQLSGK	1068.91	1179.97	1158.11	1134.97
IPI:IPI00550731.2	FSGSGSGTDFTLK	647.83	971.4	753.43	1287.52
IPI:IPI00550731.2	VDNALQSGNSQESVTEQDSK	168.04	226.86	385.4	513.9
IPI:IPI00550731.2	VYACEVTHQGLSSPVTK	1173.97	2208.3	2118.12	2999.67
IPI:IPI00550731.2	VYACEVTHQGLSSPVTK	368.45	674.17	548.19	823.71
IPI:IPI00550731.2	VDNALQSGNSQESVTEQDSK	183.87	521.02	480.66	864.16
IPI:IPI00550731.2	VDNALQSGNSQESVTEQDSK	396.01	878.52	866.6	1094.45
IPI:IPI00550731.2	VDNALQSGNSQESVTEQDSK	308.32	523.61	726.22	708.47
IPI:IPI00550731.2	FSGSGSGTDFTLK	498.33	822.68	702.61	972.23
IPI:IPI00550731.2	VDNALQSGNSQESVTEQDSK	240.09	333.64	409.49	695.14
IPI:IPI00550731.2	VDNALQSGNSQESVTEQDSK	194.7	437.46	445.38	620.31
IPI:IPI00550731.2	VDNALQSGNSQESVTEQDSK	810.67	1374.62	1626.42	2180.85
Actin, cytoplasmic 2	AGFAGDDAPR	754.74	1490.6	1167.25	2158.78
Actin, cytoplasmic 2	DSYVGDEAQSK	224.69	696.57	662.95	1387.43
Actin, cytoplasmic 2	DSYVGDEAQSK	407.27	943.69	580.21	1294.72
Actin, cytoplasmic 2	VAPEEHPVLLTEAPLNPK	329.24	782.24	635.97	1598.83
Actin, cytoplasmic 2	VAPEEHPVLLTEAPLNPK	365.89	1086.99	834.15	1805.45
Heat shock 70 kDa protein 1	TTPSYVAFTDTER	258.84	646.12	466.69	1274.28
Heat shock 70 kDa protein 1	TTPSYVAFTDTER	342.76	673.17	596.23	1292.49
Heat shock 70 kDa protein 1	VEIIANDQGNR	991.37	1360.18	1393.52	3625.36
Heat shock 70 kDa protein 1	NQVALNPQNTVFDAK	529.05	1280.98	858.45	1862
KRT1 Keratin, type II cytoskeletal 1	TNAENEFVTIK	1382.01	434.48	598.16	484.07
KRT1 Keratin, type II cytoskeletal 1	FLEQQNQVLQTK	904.6	168.78	516.96	120.06
KRT1 Keratin, type II cytoskeletal 1	AQYEDIAQK	977.43	203.62	483.74	130.78
KRT1 Keratin, type II cytoskeletal 1	AQYEDIAQK	1191.81	151.18	449.33	335.39
KRT1 Keratin, type II cytoskeletal 1	AQYEDIAQK	721.66	193.52	363.55	192.45
KRT1 Keratin, type II cytoskeletal 1	AQYEDIAQK	1475.55	522.9	896.97	521.4
CTSD Cathepsin D	LSPEDYTLK	293.42	571.26	196.15	373.76
CTSD Cathepsin D	VGFAEAAR	399.04	670.75	266.77	473.41
CTSD Cathepsin D	VSTLPAITLK	1154.96	1358.91	747.58	1145.91
CTSD Cathepsin D	LSPEDYTLK	1376.55	1960.22	916.77	1158.15
CTSD Cathepsin D	LSPEDYTLK	1170.61	1792.52	1208.58	1424.09
ANXA2 Isoform 1 of Annexin A2	RAEDGSVIDYELIDQDAR	667.17	936.77	768.22	1287.28
ANXA2 Isoform 1 of Annexin A2	QDIAFAYQR	844.93	1122.12	530.48	1474.18
ANXA2 Isoform 1 of Annexin A2	TDLEKDIISDTSGDFR	256.22	731.55	258.39	800.6
AZGP1 Zinc-alpha-2-glycoprotein	AYLEEECPATLRK	750.78	1225.74	1056.36	722.48
AZGP1 Zinc-alpha-2-glycoprotein	QDPPSVVVTSHQAPGEK	185.48	400.62	176.47	212.26
AZGP1 Zinc-alpha-2-glycoprotein	AYLEEECPATLR	239.39	486.79	833.31	578.2
AZGP1 Zinc-alpha-2-glycoprotein	YYYDGKDYIEFNK	460.47	831.99	732.1	742.47
AZGP1 Zinc-alpha-2-glycoprotein	YYYDGKDYIEFNK	1770.72	2757.82	2796.19	2698.21
S100P Protein S100-P	YSGSEGSTQTLTKGELK	516.13	802.64	327.76	653.76
S100P Protein S100-P	ELPGFLQSGK	1025.98	1698.91	745.04	3586.64
S100P Protein S100-P	YSGSEGSTQTLTK	400.16	943.29	327.58	1246.62
S100P Protein S100-P	YSGSEGSTQTLTK	476.36	1075.24	378.5	1411.13
S100P Protein S100-P	YSGSEGSTQTLTK	1009.41	2048.91	810.83	3757.61
S100P Protein S100-P	YSGSEGSTQTLTK	370.15	816.78	278.22	1304.19
S100P Protein S100-P	YSGSEGSTQTLTK	667.6	1205.91	669.04	1759.02
S100P Protein S100-P	YSGSEGSTQTLTKGELK	1040.57	1434.52	659.29	1260.12
ANXA1 Annexin A1	TPAQFDADELR	254.52	475.49	585.11	1370.96
ANXA1 Annexin A1	ALYEAGER	444.08	657.92	649.34	775.43
ANXA1 Annexin A1	GDRSEDFGVNEDLADSDAR	148.72	188.84	63.78	316.75
ANXA1 Annexin A1	GDRSEDFGVNEDLADSDAR	113.15	228.83	172.24	231.28
ANXA1 Annexin A1	GGPGSAVSPYPTFNPSSDVAALHK	228.1	738.89	440.99	1279.98
PFN1 Profilin-1	SSFYVNGLTLGGQK	462.9	1577.53	446.26	1854.63
PFN1 Profilin-1	SSFYVNGLTLGGQK	548.59	1049.61	677.58	1626.3
PFN1 Profilin-1	STGGAPTFNVTVTK	354.89	558.52	265.03	821.91
PFN1 Profilin-1	TDKTLVLLMGK	1281.69	1875.75	1067.18	2091.52
S100A6 Protein S100-A6	ELKELIQK	1308.48	1757.13	1221.98	3241.36
S100A6 Protein S100-A6	ELTIGSK	778.57	1132.81	648.6	1977.06
S100A6 Protein S100-A6	LQDAEIAR	500.67	948.03	627.36	1059.03
S100A6 Protein S100-A6	ELTIGSK	1183.02	1590.84	1033.12	2877.51
S100A6 Protein S100-A6	ELIQKELTIGSK	1127.34	1310.37	1164.09	1254.92
S100A6 Protein S100-A6	LQDAEIAR	2056.34	2858.25	2391.05	3615.28
S100A6 Protein S100-A6	ELTIGSK	1059.09	1313.7	897.43	2264.42
S100A6 Protein S100-A6	ELTIGSK	1417.1	2372.92	1439.77	3118.96
S100A6 Protein S100-A6	LQDAEIAR	4739.21	7201.08	5349.78	8790.15
Heat shock protein HSP 90-alpha	NPDDITNEEYGEFYK	257.68	1072.63	856.24	1580.72
Heat shock protein HSP 90-alpha	NPDDITNEEYGEFYK	115.6	864.09	534.21	1103.57
IGJ Immunoglobulin J chain	IVLVDNK	562.37	1067.76	1007.55	1103.55
IGJ Immunoglobulin J chain	IVLVDNK	401.53	845.98	837.93	1075.65
IGJ Immunoglobulin J chain	SSEDPNEDIVER	132.83	170.87	236.3	264.37
IGJ Immunoglobulin J chain	SSEDPNEDIVER	222.41	345.31	282.24	396.21
IGJ Immunoglobulin J chain	CYTAVVPLVYGGETK	420.84	629.29	549.93	945.37
HDGF hepatoma-derived growth factor isoform b	KGFSEGLWEIENNPTVK	769.57	694.45	584.8	688.3
HDGF hepatoma-derived growth factor isoform b	IDEMPEAAVK	279.17	320.75	202.29	405.67
HDGF hepatoma-derived growth factor isoform b	IDEMPEAAVK	667.81	620.96	573.86	637.59
S100A11 Protein S100-A11	ISSPTETER	2499.11	4592.04	2055.13	4549.66
S100A11 Protein S100-A11	ISSPTETER	839.01	1031.6	675.24	1157.59
S100A11 Protein S100-A11	DGYNYTLSK	284.15	319.27	190.58	830.47
S100A11 Protein S100-A11	DGYNYTLSK	475.19	858.84	506.78	1730.51
NAD(P)H dehydrogenase, quinone 1 (NQO1)	IQILEGWK	205.08	570.71	207.11	1135.15
NAD(P)H dehydrogenase, quinone 1 (NQO1)	SIPTDNQIK	291.93	343.46	214.1	527.39
NAD(P)H dehydrogenase, quinone 1 (NQO1)	ALIVLAHSER	217.02	409.03	270.36	463.97
NAD(P)H dehydrogenase, quinone 1 (NQO1)	SIPTDNQIK	455.72	926.25	566.15	921
Alpha-amylase 1	YQPVSYK	942.94	385.93	2281.87	199.96
Alpha-amylase 1	YQPVSYK	825.71	318.67	2543.39	247.59
Alpha-amylase 1	EVTINPDTTCGNDWVCEHR	143.29	54.85	235.61	84.58
Alpha-amylase 1	ALVFVDNHDNQR	503.67	301.43	1570.15	145.61
Alpha-amylase 1	ALVFVDNHDNQR	450.73	203.17	867.75	250.08
CAST Isoform 6 of Calpastatin	GTVPDDAVEALADSLGKK	711.54	1003.95	673.22	765.23
CAST Isoform 6 of Calpastatin	SAEQQPSEK	777.87	503.53	564.4	622.16
PARK7 Protein DJ-1	VTTHPLAK	408.41	679.77	336.23	695.36
PARK7 Protein DJ-1	DVVICPDASLEDAKK	1979.62	3001.3	2263.6	3868.95
PARK7 Protein DJ-1	DVVICPDASLEDAKK	595.63	811.59	621.72	939.2
CALM1;CALM3;CALM2 21 kDa protein	VFDKDGNGYISAAELR	1001.12	1333.99	604.04	1229.63
CALM1;CALM3;CALM2 21 kDa protein	VFDKDGNGYISAAELR	1363.55	1598.08	1155.59	1997.43
CALM1;CALM3;CALM2 21 kDa protein	VFDKDGNGYISAAELR	7359.69	8106.78	5681.68	8853.6
CALM1;CALM3;CALM2 21 kDa protein	VFDKDGNGYISAAELR	1554.06	2601.71	997.04	2146.57
CALM1;CALM3;CALM2 21 kDa protein	EAFSLFDKDGDGTITTK	578.4	1085.98	657.05	1627.3
CALM1;CALM3;CALM2 21 kDa protein	EAFSLFDKDGDGTITTK	5443.39	11017.7	6668.92	14427.6
CALM1;CALM3;CALM2 21 kDa protein	EAFSLFDKDGDGTITTK	813.23	1780.92	744	2211.21
CALM1;CALM3;CALM2 21 kDa protein	EAFSLFDKDGDGTITTK	1400.84	4275.89	2209.9	5905.29
CALM1;CALM3;CALM2 21 kDa protein	EAFSLFDKDGDGTITTK	1299.42	2770.64	1541.04	3689.8
Glutathione S-transferase P	ASCLYGQLPK	2078.28	2888.87	2026.33	3951.65
Glutathione S-transferase P	ASCLYGQLPK	950.16	1760.41	928.08	1901.64
Glutathione S-transferase P	ASCLYGQLPK	1524.41	3143.47	2133	3889.09
Glutathione S-transferase P	ASCLYGQLPK	514.4	1339.21	757.27	1672.41
Glutathione S-transferase P	ALPGQLKPFETLLSQNQGGK	1300.07	2233.6	1283.04	3701.76
Glutathione S-transferase P	ALPGQLKPFETLLSQNQGGK	1170.61	2047.25	1295.16	3237.56
KRT8 Keratin, type II cytoskeletal 8	YEELQSLAGK	410.32	587.99	702.17	1537.53
KRT8 Keratin, type II cytoskeletal 8	YEELQSLAGK	424.97	667.4	719.37	1754.36
KRT8 Keratin, type II cytoskeletal 8	EYQELMNVK	600.32	915.57	894.33	2191.27
ARHGDIA 26 kDa protein	AEEYEFLTPVEEAPK	111.97	261.02	182.84	280.52
ARHGDIA 26 kDa protein	SIQEIQELDKDDESLR	1145.1	2531.99	1785.63	3370.45
ARHGDIA 26 kDa protein	AEEYEFLTPVEEAPK	449.2	435.34	359.54	421.13
ARHGDIA 26 kDa protein	AEEYEFLTPVEEAPK	272.45	322.31	393.59	426.1
Cofilin-1	AVLFCLSEDKK	2529.65	3617.31	1998.34	4927.73
Cofilin-1	AVLFCLSEDKK	1581.91	2189.28	1205.33	3061.91
Cofilin-1	AVLFCLSEDKK	1089.75	1822.93	986.34	2363.77
Cofilin-1	AVLFCLSEDKK	947.48	1503.99	916.07	1882.83
Cofilin-1	AVLFCLSEDKK	1774.45	3120.21	1823.23	3975.51
Cofilin-1	AVLFCLSEDKK	934.93	2002.41	1028.23	2331.25
Cofilin-1	YALYDATYETK	380.74	687.61	418.86	790.75
Cofilin-1	YALYDATYETK	2387.78	4176.94	2846.77	5346.93
Cofilin-1	YALYDATYETK	964.86	1792.65	1049.44	2980.88
Cofilin-1	YALYDATYETK	1537.96	2543.54	1242.59	2845.16
IGHG2	GPSVFPLAPCSR	418.47	636.81	713.99	1120.42
IGHG2	GPSVFPLAPCSR	766.21	1191.76	1542.51	2193.34
IGHG2	GPSVFPLAPCSR	337.84	464.92	747.17	613.22
IGHG2	GLPAPIEK	408.25	714.63	731.22	1150.85
ALDH1A1 Retinal dehydrogenase 1	ILDLIESGKK	256.55	989.35	474.99	3315.41
ALDH1A1 Retinal dehydrogenase 1	ILDLIESGKK	213.15	734.72	631.42	3082.62
ALDH1A1 Retinal dehydrogenase 1	ELGEYGFHEYTEVK	729.14	1562.8	1179.35	2215.07
Nucleolin	GFGFVDFNSEEDAK	377.75	372.51	318.01	562.24
Nucleolin	SISLYYTGEK	459.86	932.23	506.46	1159.95
Nucleolin	GFGFVDFNSEEDAK	339.25	535.11	394.19	806.68
Long palate, lung and nasal epithelium carcinoma-associated protein 1	ILTQDTPEFFIDQGHAK	298.31	572.05	413.31	353.34
Long palate, lung and nasal epithelium carcinoma-associated protein 1	ALGFEAAESSLTK	481.65	1178.9	794.07	1208.43
Long palate, lung and nasal epithelium carcinoma-associated protein 1	ILTQDTPEFFIDQGHAK	118.62	465.28	382.3	329.19
ANXA5 36 kDa protein	GTVTDFPGFDER	386.71	329.2	564.78	766.8
ANXA5 36 kDa protein	GTVTDFPGFDER	166.02	389.29	162.98	531.46
ANXA5 36 kDa protein	GTVTDFPGFDER	818.3	910.32	888.74	1941.98
ANXA5 36 kDa protein	GTVTDFPGFDER	660.39	955.8	246.31	1207.52
ANXA5 36 kDa protein	LYDAYELK	968.11	2060.06	1101.19	4140.39
ANXA5 36 kDa protein	LYDAYELK	431.79	933.75	584.45	2404.53
PTMA Putative uncharacterized protein PTMA	AAEDDEDDDVDTKK	2973.49	2345.66	1684.37	2610.41
PTMA Putative uncharacterized protein PTMA	AAEDDEDDDVDTK	560.48	796.28	366.68	664.77
PTMA Putative uncharacterized protein PTMA	AAEDDEDDDVDTK	397.09	274.31	270.64	394.11
PTMA Putative uncharacterized protein PTMA	AAEDDEDDDVDTKK	2146.19	1725.75	1284.95	1897.33
Elongation factor 1-alpha	IGGIGTVPVGR	1588.31	2750.33	2608.73	3286.8
Elongation factor 1-alpha	QTVAVGVIK	561.8	717.52	653.07	1011.09
pre-B lymphocyte gene 2	QVQLVQSGAEVK	80.36	157.75	121.87	157.18
pre-B lymphocyte gene 2	QVQLVQSGAEVK	94.36	119.69	181.15	160.28
pre-B lymphocyte gene 2	SEDTAVYYCAR	861.2	1101.59	1412.64	1442.43
pre-B lymphocyte gene 2	QVQLVQSGAEVK	341.97	476.67	402.45	490.81
PRDX6 Peroxiredoxin-6	VVFVFGPDKK	585.06	854.94	669.48	1137.5
PRDX6 Peroxiredoxin-6	VVFVFGPDKK	553.61	995.04	708.3	1364.6
PRDX6 Peroxiredoxin-6	VVFVFGPDK	484.15	1042.02	846.26	1518.13
PRDX2 Peroxiredoxin-2	ATAVVDGAFKEVK	1473.37	1978.42	1222.29	1375.83
PRDX2 Peroxiredoxin-2	GLFIIDGK	1983.17	2966.6	2775.83	4334.08
PRDX2 Peroxiredoxin-2	GLFIIDGK	640.1	1055.71	1044.3	1417.61
PRDX2 Peroxiredoxin-2	GLFIIDGK	432.67	486.79	394.96	645.65
AKR1A1 Alcohol dehydrogenase [NADP+]	DAGHPLYPFNDPY	296.42	153.19	266.99	483.46
AKR1A1 Alcohol dehydrogenase [NADP+]	DAGHPLYPFNDPY	446.24	880.64	469.98	972.16
AKR1A1 Alcohol dehydrogenase [NADP+]	AVPREELFVTSK	1070.03	1352.4	1163.17	2255.5
LGALS3 Galectin-3	GNDVAFHFNPR	124.81	399.45	362.99	571.1
LGALS3 Galectin-3	IQVLVEPDHFK	175.89	723.66	198.35	709.96
LGALS3 Galectin-3	IQVLVEPDHFK	992.35	2443.39	900.91	2297.38
UBB;RPS27A;UBC Ubiquitin	ESTLHLVLR	615.17	480.02	353.93	590.32
UBB;RPS27A;UBC Ubiquitin	TLSDYNIQK	911.41	816.02	656.15	1179.02
Beta-2-microglobulin	IQVYSR	3507.12	4606.33	3970.24	2805.4
Beta-2-microglobulin	IQVYSR	1546.32	2659.71	1927.72	1433.29
Beta-2-microglobulin	VNHVTLSQPK	502.14	648.17	585.75	419.01
YWHAE 14-3-3 protein epsilon	EAAENSLVAYK	259.6	399.46	435.84	643.96
C6orf58 UPF0762 protein C6orf58	ESPGQLSDYR	965.44	1700.76	1624.91	1485.99
TALDO1 Transaldolase	SYEPLEDPGVK	1522.42	1568.72	740.06	1747.98
TALDO1 Transaldolase	SYEPLEDPGVK	1613.13	1827.39	750.51	1394.3
SH3BGRL SH3 domain-binding glutamic acid-rich-like protein	EAEVQAK	382.15	296.88	187.49	192.96
SH3BGRL SH3 domain-binding glutamic acid-rich-like protein	GDYDAFFEAR	785.01	1006.81	743.35	1782.12
PRSS1 28 kDa protein	LGEHNIEVLEGNEQFINAAK	2101	1695.23	1498.77	1788.31
PRSS1 28 kDa protein	LGEHNIEVLEGNEQFINAAK	1324.77	1093.76	1046.56	1284.48
PRSS1 28 kDa protein	LGEHNIEVLEGNEQFINAAK	992.74	1232.78	1055.29	1196.27
PRSS1 28 kDa protein	TLNNDIMLIK	1302.32	1478.55	1230.37	1412.48
PRSS1 28 kDa protein	TLNNDIMLIK	1094.95	1419.7	1082.28	1326.26
GLV2-14;LOC100290557	AGVETTKPSK	860.53	1509.92	1722.98	2552
GLV2-14;LOC100290557	VTVLGQPK	287.41	558.39	483.51	563.3
GLV2-14;LOC100290557	VTVLGQPK	301.91	566.14	468.13	524.86
HMGB1 High mobility group protein B1	GKPDAAK	2766.21	1739	1729.88	2210.08
GAPDH Glyceraldehyde-3-phosphate dehydrogenase	GALQNIIPASTGAAK	479.22	801.45	846.27	1101.88
GAPDH Glyceraldehyde-3-phosphate dehydrogenase	GALQNIIPASTGAAK	374.74	1011.06	758.12	1238.4
FTH1 Ferritin heavy chain	NVNQSLLELHK	1111.33	1628.13	873.63	1739.65
TFF3 trefoil factor 3 precursor	VDCGYPHVTPK	549.27	668.79	314.8	483.06
TFF3 trefoil factor 3 precursor	VDCGYPHVTPK	987.67	1648.8	647.99	1056.81
HINT1 Histidine triad nucleotide-binding protein 1	AQVARPGGDTIFGK	2678.87	4031.28	3148.66	4514.57
KRT9 Keratin, type I cytoskeletal 9	GGSGGSYGGGGSGGGYGGGSGSR	2356.17	689.69	1220.51	570.37
MSMB Isoform PSP94 of Beta-microseminoprotein	KTCSVSEWII	61502.8	70738.3	45624.8	35283.5
MSMB Isoform PSP94 of Beta-microseminoprotein	KTCSVSEWII	42282.2	56685.8	37539	27900.5
WFDC2 Isoform 1 of WAP four-disulfide core domain protein 2	DQCQVDSQCPGQMK	2351.59	2741.8	1774.84	1655.25
WFDC2 Isoform 1 of WAP four-disulfide core domain protein 2	DQCQVDSQCPGQMK	2467.14	3939.03	2398.31	2804.65
WFDC2 Isoform 1 of WAP four-disulfide core domain protein 2	DQCQVDSQCPGQMK	2736.5	3767.51	2611.54	3092.87
WFDC2 Isoform 1 of WAP four-disulfide core domain protein 2	DQCQVDSQCPGQMK	3170.82	5787.01	3807.19	3995.6
WFDC2 Isoform 1 of WAP four-disulfide core domain protein 2	DQCQVDSQCPGQMK	1378.18	2147.88	1866.34	1696.85
WFDC2 Isoform 1 of WAP four-disulfide core domain protein 2	DQCQVDSQCPGQMK	639.95	891.07	474.31	550.67
WFDC2 Isoform 1 of WAP four-disulfide core domain protein 2	DQCQVDSQCPGQMK	1572.54	2021.95	1726.37	1421.24
WFDC2 Isoform 1 of WAP four-disulfide core domain protein 2	DQCQVDSQCPGQMK	886.42	1116.75	880.2	893.3
WFDC2 Isoform 1 of WAP four-disulfide core domain protein 2	DQCQVDSQCPGQMK	6104.15	7975.69	5844.74	6134.4
WFDC2 Isoform 1 of WAP four-disulfide core domain protein 2	DQCQVDSQCPGQMK	4065.73	6338.71	4314.13	5140.12
WFDC2 Isoform 1 of WAP four-disulfide core domain protein 2	DQCQVDSQCPGQMK	657.87	820.87	534.11	641.75
WFDC2 Isoform 1 of WAP four-disulfide core domain protein 2	DQCQVDSQCPGQMK	315.88	684.29	390.34	387.1
Gelsolin	AGALNSNDAFVLK	410.27	1137.05	876.6	1544.19
CRIP1 Cysteine-rich protein 1	EVYFAER	1008.21	1295.19	597.9	1444.75
CRIP1 Cysteine-rich protein 1	EVYFAER	946.98	1283.63	818.2	1681.55
CRIP1 Cysteine-rich protein 1	EVYFAER	1729.07	1743.05	1502.54	2121.2
CRIP1 Cysteine-rich protein 1	EVYFAER	4099.76	3970.75	2802.57	5776.2
TUBA1C TUBA1C protein	QLFHPEQLITGK	577.17	1319.63	1201.18	1607.39
DSTN Destrin	YALYDASFETK	735.4	1294.69	1015.01	1556.06
HNRNPD Isoform 3 of Heterogeneous nuclear ribonucleoprotein D0	IFVGGLSPDTPEEK	428.9	522.51	370.3	711.87
HNRNPD Isoform 3 of Heterogeneous nuclear ribonucleoprotein D0	IFVGGLSPDTPEEK	1041.66	1596.66	766.73	1780.93
CST4 Cystatin-S	ALHFAISEYNK	742.96	375.28	952.95	224.62
CST4 Cystatin-S	ALHFAISEYNK	822.52	301.5	956.14	51.86
CST4 Cystatin-S	ALHFAISEYNK	5971.29	2125.81	7510.04	577.89
CST4 Cystatin-S	ALHFAISEYNK	1314.84	443.37	1505.87	237.98
CST4 Cystatin-S	ALHFAISEYNK	2426.5	562.69	2944.61	416.43
CST3 Cystatin-C	ALDFAVGEYNK	1953.02	5087.75	4023.9	2912.54
CST3 Cystatin-C	ALDFAVGEYNK	1197.69	3412.95	2537.37	1913.63
HBD Beta-globin gene from a thalassemia patient	VNVDEVGGEALGR	156.96	779.32	867.93	618.16
SUMO4 Small ubiquitin-related modifier 4	VAGQDGSVVQFK	1659.58	1460.55	1515.73	2101.32
SUMO4 Small ubiquitin-related modifier 4	VAGQDGSVVQFK	499.71	429.09	218.72	553.32
SUMO4 Small ubiquitin-related modifier 4	VAGQDGSVVQFK	1109.82	1084	954.68	1371.98
SUMO4 Small ubiquitin-related modifier 4	VAGQDGSVVQFK	1650.86	1808.79	994.68	1771.27
CST5 Cystatin-D	SQPNLDNCPFNDQPK	280.9	72.4	954.9	65.32
LUZP6 Putative uncharacterized protein MTPN	GPDGLTAFEATDNQAIK	670.48	885.51	547.55	1007.46
LUZP6 Putative uncharacterized protein MTPN	GPDGLTAFEATDNQAIK	437.88	816.51	472.33	653.1
ribosomal protein L29 (RPL29), mRNA	AQAAAPASVPAQAPK	515.93	666.82	541.79	1091.21
EZR 69 kDa protein	APDFVFYAPR	606.01	939.95	708.59	1691.74
TMSL1 Putative thymosin beta-4-like protein 1	NPLPSKETIEQEK	638.86	492.28	367.15	1049.59
TMSL1 Putative thymosin beta-4-like protein 1	NPLPSKETIEQEK	4014.35	3226.59	2543.39	6750.42
TUBB2C Tubulin beta-2C chain	INVYYNEATGGK	81.05	237.47	236.12	234.46
TUBB2C Tubulin beta-2C chain	INVYYNEATGGK	158.12	425.17	350.92	835.7
HSP90AB1 Heat shock protein HSP 90-beta	NPDDITQEEYGEFYK	141.08	428.05	401.95	790.54
PIP Prolactin-inducible protein	ELGICPDDAAVIPIKNNR	465.85	904.35	732.77	1145.96
PIP Prolactin-inducible protein	YTACLCDDNPK	390.05	782.24	566	889.34
PIP Prolactin-inducible protein	YTACLCDDNPK	445.43	818.3	693.32	801.73
PDLIM1 PDZ and LIM domain protein 1	LVGGKDFEQPLAISR	2532.23	3615.62	2410.05	3319.43
UBE2I Ubiquitin carrier protein	GTPWEGGLFK	573.3	848.06	622.25	1170.45
TAGLN2 24 kDa protein	NFSDNQLQEGK	199.19	283.37	212.05	287.46
TAGLN2 24 kDa protein	NFSDNQLQEGK	284.37	670.96	474.96	771
TAGLN2 24 kDa protein	NFSDNQLQEGK	497.76	616.63	608.18	805.69
SERPINB1 Leukocyte elastase inhibitor	LGVQDLFNSSK	537.05	1137.2	649.6	1668.93
PGK1 Phosphoglycerate kinase 1	ELNYFAK	190.06	458.6	325.34	707.67
PGK1 Phosphoglycerate kinase 1	LGDVYVNDAFGTAHR	450.61	626.98	572.71	732.73
NEDD8 9 kDa protein	EIEIDIEPTDKVER	1307.55	2035.54	1190.82	1864.52
PSMA6 Proteasome subunit alpha type-6	LYQVEYAFK	923.11	1305.02	1020.13	2034.64
HP 42 kDa protein	GSFPWQAK	245.58	292.2	242.62	507.1
HP 42 kDa protein	VTSIQDWVQK	897.59	1131.65	767.92	1267.44
ADH1C Alcohol dehydrogenase 1C	GAIFGGFK	654.69	1073.23	523.27	2261.24
ADH1C Alcohol dehydrogenase 1C	AAVLWELK	461.72	489.83	389.1	868.34
PSME1 proteasome activator complex subunit 1 isoform 2	VQPEAQAK	185.18	190.89	158.43	335.8
PSME1 proteasome activator complex subunit 1 isoform 2	TENLLGSYFPK	170.43	246.49	258.71	712.35
PSME1 proteasome activator complex subunit 1 isoform 2	VQPEAQAK	328.41	459.97	376.02	627.37
PSAP Isoform Sap-mu-6 of Proactivator polypeptide	GCSFLPDPYQK	543.42	994.39	565.76	932.8
PSAP Isoform Sap-mu-6 of Proactivator polypeptide	GCSFLPDPYQK	1936.57	2805.11	1423.74	2910.66
DEFA3 Neutrophil defensin 3	YGTCIYQGR	816.18	1643.07	1884.37	1945.5
DEFA3 Neutrophil defensin 3	IPACIAGER	1337.76	3703	3334.9	6559.39
DEFA3 Neutrophil defensin 3	IPACIAGER	416.8	765.32	977.66	1637.22
TPM3 tropomyosin alpha-3 chain isoform 4	IQLVEEELDRAQER	402.26	491.97	380.67	604.87
HEBP2 HEBP2 protein (Fragment)	SFDGFSSAQK	447.59	739.67	345.71	660.64
IGHG1;IGHV4-31, IGHG2	FNWYVDGVEVHNAK	471.1	881.72	928	1059.98
IGHG1;IGHV4-31, IGHG2	NQVSLTCLVK	3086.48	5057.97	5450.99	7418.77
IGHG1;IGHV4-31, IGHG2	NQVSLTCLVK	2200.03	4524.15	4911.9	8742.95
IGHG1;IGHV4-31, IGHG2	NQVSLTCLVK	223.65	513.56	498.5	846.51
IGHG1;IGHV4-31, IGHG2	NQVSLTCLVK	665.13	957.33	981.66	1594.6
IGHG1;IGHV4-31, IGHG2	FNWYVDGVEVHNAK	687.64	1156.4	1351.06	1323.74
IGHG1;IGHV4-31, IGHG2	FNWYVDGVEVHNAK	1563.59	2440.95	2474.62	2728.64
IGHG1;IGHV4-31, IGHG2	FNWYVDGVEVHNAK	1321.48	3525	3322.46	3777.22
IGHG1;IGHV4-31, IGHG2	FNWYVDGVEVHNAK	482.4	978.98	1138.93	1596.66
IGHG1;IGHV4-31, IGHG2	FNWYVDGVEVHNAK	475.86	1070.73	1291.28	1732.31
IGHG1;IGHV4-31, IGHG2	FNWYVDGVEVHNAK	825.87	1108.34	1492.41	2163.7
lactoferrin, TF Serotransferrin	YYGYTGAFR	2473.28	3199.07	2901.05	2554.65
lactoferrin, TF Serotransferrin	YYGYTGAFR	7599.86	11046	10534	11133.3
lactoferrin, TF Serotransferrin	YYGYTGAFR	10167.8	16299.5	15154.8	12941.7
lactoferrin, TF Serotransferrin	YYGYTGAFR	3700.31	5915.42	5817.25	5930.95
lactoferrin, TF Serotransferrin	YYGYTGAFR	2388.09	3159.6	2814.9	3050.64
lactoferrin, TF Serotransferrin	YYGYTGAFR	946.66	981.73	903.77	1070.28
lactoferrin, TF Serotransferrin	YYGYTGAFR	4820.84	8508.61	6782.2	6810
IGLV2-14, IGLV2-14	SYSCQVTHEGSTVEK	565.39	1267.41	1246.02	1429.32
IGLV2-14, IGLV2-14	SYSCQVTHEGSTVEK	1467.74	3393.18	2449.68	4368.33
YWHAZ 14-3-3 protein zeta/delta, YWHAE 14-3-3 protein epsilon	NLLSVAYK	4944.96	7328.85	5419.15	10830.5
YWHAZ 14-3-3 protein zeta/delta, YWHAE 14-3-3 protein epsilon	NLLSVAYK	944.39	2407.8	1487.23	2861.93
YWHAZ 14-3-3 protein zeta/delta, YWHAE 14-3-3 protein epsilon	NLLSVAYK	385.88	1084.96	975.15	1287.16
HSP90AA1 Isoform 1 of Heat shock protein HSP 90-alpha, HSP90AB1 Heat shock protein HSP 90-beta	YIDQEELNK	237.89	910.07	638.64	1317.32
PRDX1 Peroxiredoxin-1, PRDX2 Peroxiredoxin-2	QITVNDLPVGR	555.45	998.73	524.22	911.57
PRDX1 Peroxiredoxin-1, PRDX2 Peroxiredoxin-2	QITVNDLPVGR	737.08	1686.57	962.87	1215.68
PRDX1 Peroxiredoxin-1, PRDX2 Peroxiredoxin-2	QITVNDLPVGR	380.96	401.96	365.72	570.37
List of proteins identified-quantified in the old subjects (COPD patients and healthy controls smokers and non smokers)
Prot name	Best Sequence	Area 114	Area 115	Area 116	Area 117
ALB Isoform 1 of Serum albumin	ATKEQLK	2121.26	843.06	684.68	654.04
ALB Isoform 1 of Serum albumin	ATKEQLK	19287.2	8566.12	6372.06	6127
ALB Isoform 1 of Serum albumin	LSQRFPK	5970.1	2550.77	1877.85	1742.32
ALB Isoform 1 of Serum albumin	AFKAWAVAR	5632.46	2822.6	1966.83	2336.03
ALB Isoform 1 of Serum albumin	YLYEIAR	2605.93	1321.34	915.07	1714.4
ALB Isoform 1 of Serum albumin	ATKEQLK	10198.3	4729.39	4151.49	3943.94
ALB Isoform 1 of Serum albumin	YLYEIAR	2083.66	934.33	846.37	1544.91
ALB Isoform 1 of Serum albumin	YLYEIAR	7685.12	4916.74	4027.11	5442.88
ALB Isoform 1 of Serum albumin	KYLYEIAR	1597.18	649.64	790.75	1096.02
ALB Isoform 1 of Serum albumin	AAFTECCQAADK	1291.81	652.72	286.98	518.75
ALB Isoform 1 of Serum albumin	ETYGEMADCCAK	3384.75	1833.25	480.43	1946.08
ALB Isoform 1 of Serum albumin	AEFAEVSK	352.07	133.89	140.39	288.52
ALB Isoform 1 of Serum albumin	ETYGEMADCCAK	4040.82	1770.33	1088.55	1956.05
ALB Isoform 1 of Serum albumin	CCKHPEAK	2031.62	817.89	461.44	576.27
ALB Isoform 1 of Serum albumin	YLYEIAR	47232.7	18162.7	19665.4	27317
ALB Isoform 1 of Serum albumin	KQTALVELVK	2133.64	1027.05	771.2	1062.18
ALB Isoform 1 of Serum albumin	QEPERNECFLQHK	678.99	268.1	288.21	559.16
ALB Isoform 1 of Serum albumin	YLYEIAR	125779	48810.3	47512.2	82861.6
ALB Isoform 1 of Serum albumin	AAFTECCQAADK	569.37	163.31	221.83	284.5
ALB Isoform 1 of Serum albumin	FKDLGEENFK	1489.72	740.28	549.84	1170.44
ALB Isoform 1 of Serum albumin	VFDEFKPLVEEPQNLIK	1350.36	539.55	460.3	796.35
ALB Isoform 1 of Serum albumin	LDELRDEGK	13489.1	5744.46	4078.67	5185.9
ALB Isoform 1 of Serum albumin	LDELRDEGK	13953.3	7159.34	4655.98	8363.92
ALB Isoform 1 of Serum albumin	RHPDYSVVLLLR	6314.55	3026.19	2620.8	3202.83
ALB Isoform 1 of Serum albumin	RHPDYSVVLLLR	8892.29	3957.55	3218.52	3922.1
ALB Isoform 1 of Serum albumin	RHPDYSVVLLLR	5618.46	2616.35	1522.9	2627.6
ALB Isoform 1 of Serum albumin	VPQVSTPTLVEVSR	3729.05	1615.69	1433.45	1888.9
ALB Isoform 1 of Serum albumin	VPQVSTPTLVEVSR	3540.93	1533.86	1702.81	2556.97
ALB Isoform 1 of Serum albumin	FQNALLVR	222988	80528.1	74549.1	111607
ALB Isoform 1 of Serum albumin	DDNPNLPR	669.25	444.25	230.58	796.17
ALB Isoform 1 of Serum albumin	FQNALLVR	194087	72176.2	74775.8	92191
ALB Isoform 1 of Serum albumin	FQNALLVR	10294.9	4526.82	4399.03	6048.34
ALB Isoform 1 of Serum albumin	CCAAADPHECYAK	2020.05	725.44	358.99	716
ALB Isoform 1 of Serum albumin	CCKHPEAK	2533.97	803.27	548.7	460.3
ALB Isoform 1 of Serum albumin	LCTVATLR	5322.76	1804.29	2331.65	3864.5
ALB Isoform 1 of Serum albumin	TCVADESAENCDK	8648.63	4502.53	2944.04	4875.59
ALB Isoform 1 of Serum albumin	TCVADESAENCDK	3619.77	1226.12	1075.67	1549.32
ALB Isoform 1 of Serum albumin	TCVADESAENCDK	17044.4	6406.86	5776.65	8656.76
ALB Isoform 1 of Serum albumin	TCVADESAENCDK	2543.59	1027.42	599.21	1941.38
ALB Isoform 1 of Serum albumin	YICENQDSISSK	6771.74	2713.87	1751.93	2632.93
ALB Isoform 1 of Serum albumin	YICENQDSISSK	3212.86	1562.27	1513.67	2341.7
ALB Isoform 1 of Serum albumin	YICENQDSISSK	5475.03	1635.4	1953.66	1755.57
ALB Isoform 1 of Serum albumin	YICENQDSISSK	30944.6	13307.6	10271.1	14445
ALB Isoform 1 of Serum albumin	YICENQDSISSK	19439.9	9326.3	6231.6	9886.49
ALB Isoform 1 of Serum albumin	QNCELFEQLGEYK	2291.82	623.82	864.96	1261.89
ALB Isoform 1 of Serum albumin	QNCELFEQLGEYK	1144.77	410.9	501.3	782.1
ALB Isoform 1 of Serum albumin	QNCELFEQLGEYK	4098.77	2099.61	1627.91	3203.68
ALB Isoform 1 of Serum albumin	QNCELFEQLGEYK	15421.7	6663.07	5404.84	9270.95
ALB Isoform 1 of Serum albumin	QNCELFEQLGEYK	17767.7	6564.89	7059.19	8531.38
ALB Isoform 1 of Serum albumin	DVCKNYAEAK	886.05	559.95	283.5	0
ALB Isoform 1 of Serum albumin	VHTECCHGDLLECADDR	579.01	269.03	156.39	278.9
ALB Isoform 1 of Serum albumin	VHTECCHGDLLECADDRADLAK	1164.59	451	198.63	337.23
ALB Isoform 1 of Serum albumin	AAFTECCQAADK	1454.52	570.68	481.81	692.25
ALB Isoform 1 of Serum albumin	AAFTECCQAADK	22154.1	7784.75	6249.51	11943.5
ALB Isoform 1 of Serum albumin	AAFTECCQAADK	24460.8	8044.77	6847	9498.16
ALB Isoform 1 of Serum albumin	QEPERNECFLQHK	1029.31	327.7	339.31	878.13
ALB Isoform 1 of Serum albumin	QEPERNECFLQHKDDNPNLPR	688.06	390.52	262.92	297.46
ALB Isoform 1 of Serum albumin	ETYGEMADCCAK	6095.16	2670.58	1105.02	2575.46
ALB Isoform 1 of Serum albumin	ETYGEMADCCAK	5120.91	2193.65	1639.03	2340.29
ALB Isoform 1 of Serum albumin	ETYGEMADCCAK	15326	6113.66	4242.42	6520.02
ALB Isoform 1 of Serum albumin	FQNALLVR	14956.9	5405.55	5519.75	7573.4
ALB Isoform 1 of Serum albumin	FQNALLVR	10520.3	4667.39	4530.66	6868.45
ALB Isoform 1 of Serum albumin	LVNEVTEFAK	2119.57	1502.75	1269.26	1693.98
ALB Isoform 1 of Serum albumin	LVNEVTEFAK	9558.46	3767.71	3776.45	4568.58
ALB Isoform 1 of Serum albumin	LVNEVTEFAK	7750.87	3299.47	3465.65	4427.42
ALB Isoform 1 of Serum albumin	KVPQVSTPTLVEVSR	64246	27890.8	22038.6	27486.8
ALB Isoform 1 of Serum albumin	KVPQVSTPTLVEVSR	59691.9	30577.2	23125.4	29364.7
ALB Isoform 1 of Serum albumin	KVPQVSTPTLVEVSR	2574.84	1396.61	1008.62	1262.86
ALB Isoform 1 of Serum albumin	KVPQVSTPTLVEVSR	5447.19	2260.5	2304.32	2483.61
ALB Isoform 1 of Serum albumin	KYLYEIAR	10130	3633.3	4197.96	6241.34
ALB Isoform 1 of Serum albumin	KYLYEIAR	6444.43	2597.32	2464.69	4135.44
ALB Isoform 1 of Serum albumin	KYLYEIAR	4927.4	1384.98	1860.62	2425.89
ALB Isoform 1 of Serum albumin	KYLYEIAR	3521	1139.68	1186.37	1919.2
ALB Isoform 1 of Serum albumin	KLVAASQAALGL	6106.04	3245.24	2870.61	3915.59
ALB Isoform 1 of Serum albumin	KQTALVELVK	841.97	199.81	312.7	305.82
ALB Isoform 1 of Serum albumin	KQTALVELVK	630.54	228.69	261.53	458.17
ALB Isoform 1 of Serum albumin	KQTALVELVK	20194.7	7804.24	7738.17	9115.87
ALB Isoform 1 of Serum albumin	KQTALVELVK	45856.2	19009.5	14518.5	20365.5
ALB Isoform 1 of Serum albumin	KQTALVELVK	16744	6752.67	4742.14	6624.78
ALB Isoform 1 of Serum albumin	KQTALVELVK	11060.3	5877.62	4403.77	5520.74
ALB Isoform 1 of Serum albumin	KQTALVELVK	32062.5	13801.8	12477.5	15850.6
ALB Isoform 1 of Serum albumin	KQTALVELVK	1658.06	778.21	599.88	874.85
ALB Isoform 1 of Serum albumin	KQTALVELVK	1981.38	892.46	725.64	975.4
ALB Isoform 1 of Serum albumin	LVNEVTEFAK	17874.4	8944.37	7888.64	11221.2
ALB Isoform 1 of Serum albumin	LVNEVTEFAK	76803.3	26485	21206.4	39463.1
ALB Isoform 1 of Serum albumin	LVNEVTEFAK	61975.8	28625.3	24303.1	35819.4
ALB Isoform 1 of Serum albumin	AVMDDFAAFVEK	1999.99	1067.12	423.65	833.81
ALB Isoform 1 of Serum albumin	LKCASLQK	1395.71	736.42	416.47	291.5
ALB Isoform 1 of Serum albumin	LKECCEKPLLEK	3962.97	1613.27	1076.28	1845.15
ALB Isoform 1 of Serum albumin	LKECCEKPLLEK	18356.5	6459.95	5861.48	7726.54
ALB Isoform 1 of Serum albumin	LKECCEKPLLEK	8652.85	3032.34	2267.18	3046.42
ALB Isoform 1 of Serum albumin	FKDLGEENFK	2263.93	1174.28	1048.55	1527.56
ALB Isoform 1 of Serum albumin	FKDLGEENFK	917.75	345.17	352.73	442.33
ALB Isoform 1 of Serum albumin	FKDLGEENFK	1180.46	575.63	439.18	857.11
ALB Isoform 1 of Serum albumin	FKDLGEENFK	2494.53	857.8	794.22	1281.84
ALB Isoform 1 of Serum albumin	FKDLGEENFK	10267.1	5063.5	4822.66	6608.69
ALB Isoform 1 of Serum albumin	FKDLGEENFK	14323.3	7026.92	5717.37	10059.5
ALB Isoform 1 of Serum albumin	FKDLGEENFK	2135.89	1149.65	1037.85	1761.19
ALB Isoform 1 of Serum albumin	FKDLGEENFK	1858	832.38	571.53	1223.52
ALB Isoform 1 of Serum albumin	FKDLGEENFK	7167.81	3211.14	2625.5	5528.75
ALB Isoform 1 of Serum albumin	FKDLGEENFK	2650.51	1402.4	1026.72	2214.48
ALB Isoform 1 of Serum albumin	ATKEQLK	23797.2	11027.5	8050.05	8325.96
ALB Isoform 1 of Serum albumin	ATKEQLK	9973.67	5871.19	3883.61	4018.34
ALB Isoform 1 of Serum albumin	ADDKETCFAEEGK	2070.92	699.05	602.68	1073.54
ALB Isoform 1 of Serum albumin	ADDKETCFAEEGK	1511.13	495.98	526.23	793.66
ALB Isoform 1 of Serum albumin	ADDKETCFAEEGK	2105.3	793.03	340.6	923.25
ALB Isoform 1 of Serum albumin	ADDKETCFAEEGK	2714.39	912.27	748.07	1415.35
ALB Isoform 1 of Serum albumin	ADDKETCFAEEGK	826.9	249.5	231.13	422.83
ALB Isoform 1 of Serum albumin	ADDKETCFAEEGKK	6322.85	2273.36	1565.92	2662.28
ALB Isoform 1 of Serum albumin	ADDKETCFAEEGKK	21865.3	7250.4	6341.42	9411.58
ALB Isoform 1 of Serum albumin	LSQRFPK	3541.2	1807.63	1228.78	1038.28
ALB Isoform 1 of Serum albumin	LSQRFPK	7102.78	3330.21	2393.53	1540.31
ALB Isoform 1 of Serum albumin	AEFAEVSK	2326.97	1228.53	1032.1	1442.87
ALB Isoform 1 of Serum albumin	TYETTLEK	11860.1	6753.88	4345	5451.36
ALB Isoform 1 of Serum albumin	AEFAEVSK	78093	36428.5	28871.4	41316.6
ALB Isoform 1 of Serum albumin	TYETTLEK	10150	3887.58	3200.86	4586.24
ALB Isoform 1 of Serum albumin	TYETTLEK	19173.2	8082.64	6217.41	9207.09
ALB Isoform 1 of Serum albumin	AEFAEVSK	6507.91	2010.74	2503.7	2588.31
ALB Isoform 1 of Serum albumin	SLHTLFGDK	4484.12	2030.2	1552.19	3078.96
ALB Isoform 1 of Serum albumin	LDELRDEGK	5392.49	2743.44	1780.73	2518.9
ALB Isoform 1 of Serum albumin	SLHTLFGDK	1793.65	888.5	758.43	1544.93
ALB Isoform 1 of Serum albumin	LDELRDEGK	11229.8	6322.01	3726	6441.41
ALB Isoform 1 of Serum albumin	SLHTLFGDK	4996.29	2641.32	2175.28	4178
ALB Isoform 1 of Serum albumin	LDELRDEGK	5012.82	2866.24	2148.78	2598.48
ALB Isoform 1 of Serum albumin	SLHTLFGDK	2046.95	1021.91	968.67	1955.84
ALB Isoform 1 of Serum albumin	LDELRDEGK	4606.74	2501.35	1675.62	2230.55
ALB Isoform 1 of Serum albumin	SLHTLFGDK	1365.14	551.13	301.93	1047.82
ALB Isoform 1 of Serum albumin	SLHTLFGDK	238.07	103.24	65.38	254.11
ALB Isoform 1 of Serum albumin	QTALVELVK	4718.01	2606.33	2648.54	3464.47
ALB Isoform 1 of Serum albumin	QTALVELVK	12499.1	4351.89	4551.73	5558.65
ALB Isoform 1 of Serum albumin	QTALVELVK	56500.9	21617.7	20878.3	26987
ALB Isoform 1 of Serum albumin	QTALVELVK	15351.8	8562.04	5664.95	9698.28
ALB Isoform 1 of Serum albumin	AVMDDFAAFVEK	1661.34	866.03	909.44	1043.88
ALB Isoform 1 of Serum albumin	AVMDDFAAFVEK	10376.4	5216.51	4050.87	4330.06
ALB Isoform 1 of Serum albumin	AVMDDFAAFVEK	5801.05	3545.34	2092.14	3093.8
ALB Isoform 1 of Serum albumin	AVMDDFAAFVEK	3450.71	1313.78	996.73	1249.26
ALB Isoform 1 of Serum albumin	ETYGEMADCCAK	4473.66	1776.75	1125.21	1632.01
lactoferrin	FFSASCVPGADKGQFPNLCR	1048.99	1055.02	388.33	1823.7
lactoferrin	QVLLHQQAK	124.65	160.43	105.19	326.06
lactoferrin	DSAIGFSR	468.75	661.73	597.02	1700.06
lactoferrin	FGRNGSDCPDKFCLFQSETK	3645.01	4797.46	3203.76	6311.99
lactoferrin	FGRNGSDCPDKFCLFQSETK	756.8	1141.66	649.42	1527.61
lactoferrin	GPPVSCIK	4487.67	7719	4052.46	15362.9
lactoferrin	CFQWQR	990.98	1211.31	984.92	1759.58
lactoferrin	NGSDCPDKFCLFQSETK	1235.4	1857.86	1046.49	3065.16
lactoferrin	KGGSFQLNELQGLK	756.05	1277.98	632.45	1472.08
lactoferrin	KSEEEVAAR	1193.97	1848.45	1165.87	2428.35
lactoferrin	THYYAVAVVK	87.52	302.09	227.48	299.44
lactoferrin	DGAGDVAFIR	510.38	878.78	519.85	1090.7
lactoferrin	KSEEEVAAR	1969.89	3102.78	1678.25	4392.26
lactoferrin	KSEEEVAAR	2277.56	3015.53	1799.94	4478.82
lactoferrin	DGAGDVAFIR	1016.84	1641.31	1577.59	2734.93
lactoferrin	GPPVSCIK	2984.45	3904.8	2725	7151.74
lactoferrin	VPSHAVVAR	1029.52	1194.51	950.21	1597.76
lactoferrin	LRPVAAEVYGTER	3647.61	6840.51	3729.54	9218.88
lactoferrin	ESTVFEDLSDEAER	619.2	401.64	888.21	1419.85
lactoferrin	DSAIGFSR	1085.14	1323.68	1117.67	3393.71
lactoferrin	DGAGDVAFIR	4096.08	5822.17	5213.88	10534
lactoferrin	CGLVPVLAENYK	4701.79	5969.73	4490.12	8876.18
lactoferrin	CGLVPVLAENYK	5339.88	7477.11	4451.5	10849.5
lactoferrin	CGLVPVLAENYK	1087.2	1795.35	1139.44	2111.61
lactoferrin	CLAENAGDVAFVK	1841.87	1843.07	1225.91	4068.98
lactoferrin	CLAENAGDVAFVK	2871.37	3420.14	2320.53	7930.11
lactoferrin	NLLFNDNTECLAR	1117.1	1566.96	1080.81	2231.13
lactoferrin	NLLFNDNTECLAR	11146	19858.1	9931.26	28135.8
lactoferrin	NLLFNDNTECLAR	12219.9	22182.7	15346.2	31438.9
lactoferrin	NLLFNDNTECLAR	2671.15	4701.89	2735.74	5205.6
lactoferrin	LCAGTGENK	1058.34	1286.06	572.82	1799.04
lactoferrin	LCAGTGENK	1965.55	1827.03	781.13	3292.96
lactoferrin	FCLFQSETK	2793.43	3808.63	1860.97	8372.64
lactoferrin	VVWCAVGEQELR	8198.8	13793.8	6745.59	19319
lactoferrin	VVWCAVGEQELR	5146.8	6750.38	5035.11	11619.8
lactoferrin	VVWCAVGEQELRK	3863.32	7464.19	2869.97	6965.16
lactoferrin	VVWCAVGEQELRK	1510.49	2587.58	1358.23	2590.84
lactoferrin	SVQWCAVSQPEATK	867.62	790.19	506.55	2140.92
lactoferrin	DSPIQCIQAIAENR	1157.46	1900.58	1538.15	2921.08
lactoferrin	DSPIQCIQAIAENR	723.39	1091.46	453.59	1118.53
lactoferrin	FFSASCVPGADK	1231.83	1489.31	1451.11	4155.54
lactoferrin	FFSASCVPGADK	814.21	950.38	967.19	2792.15
lactoferrin	NGSDCPDKFCLFQSETK	1703.04	2405.86	1585.16	4027.66
lactoferrin	NGSDCPDKFCLFQSETK	886.2	1288.93	822.42	2026.92
lactoferrin	NGSDCPDKFCLFQSETK	1381.46	1662.04	1154.86	3058.09
lactoferrin	NGSDCPDKFCLFQSETK	754.96	978.77	502.73	1571.17
lactoferrin	NLLFNDNTECLAR	1995.75	2830.17	2034.26	3759.38
lactoferrin	NLLFNDNTECLAR	4387.35	6061.06	3402.45	8148.08
lactoferrin	NLLFNDNTECLAR	4776.69	7382.8	6838.11	12066
lactoferrin	GGSFQLNELQGLK	1437.71	2505.19	2740.4	2689.37
lactoferrin	KSEEEVAAR	1218.73	1646.64	1016.72	2457.12
lactoferrin	KGGSFQLNELQGLK	1052.03	1521.17	1014.23	2157.01
lactoferrin	KGGSFQLNELQGLK	3284.05	4601.01	2510.22	5451.98
lactoferrin	KGGSFQLNELQGLK	1243.41	2298.36	1319.32	2666.48
lactoferrin	KGGSFQLNELQGLK	1480.88	2151.36	1250.8	3272.44
lactoferrin	KGGSFQLNELQGLK	781.2	1459.82	827.21	1911.72
lactoferrin	KGGSFQLNELQGLK	677.21	1001.4	600.52	1117.43
lactoferrin	KGGSFQLNELQGLK	535.93	767.42	364.5	965.01
lactoferrin	KGGSFQLNELQGLK	4799.51	7403.21	4259.16	10310
lactoferrin	KGGSFQLNELQGLK	5938.99	10331.5	5971.04	14556.2
lactoferrin	KGGSFQLNELQGLK	5310.03	8633.87	3929.34	12726.1
lactoferrin	KGGSFQLNELQGLK	1110.94	1568.85	1106.67	2475.86
lactoferrin	KGGSFQLNELQGLK	812.47	1539.56	527.57	1883.47
lactoferrin	KGGSFQLNELQGLK	2001.56	3092.9	1797.05	3805.57
lactoferrin	KGGSFQLNELQGLK	9426.46	12453.6	7845.03	18610.9
lactoferrin	KGGSFQLNELQGLK	10871.5	19861.2	11010.7	26666.1
lactoferrin	KPVDKFK	452.75	658.92	533.77	1710.05
lactoferrin	THYYAVAVVK	3272.44	6200.21	3096.09	7870.17
lactoferrin	THYYAVAVVK	1698.73	4179.82	2109.98	3926.65
lactoferrin	THYYAVAVVK	348.03	519.3	345.53	562.23
lactoferrin	THYYAVAVVK	358.79	530.82	375.78	723.84
lactoferrin	THYYAVAVVK	831.81	1304.01	908.34	1514.7
lactoferrin	THYYAVAVVK	299.92	462.03	198	489.66
lactoferrin	THYYAVAVVK	199.95	141.52	139.89	382.1
lactoferrin	FQLFGSPSGQK	12066.8	22864.5	17621.4	51030.3
lactoferrin	FQLFGSPSGQK	4115.34	4591.03	3604.2	9435.43
lactoferrin	FQLFGSPSGQK	38266.1	51394.3	38058.5	134121
lactoferrin	FQLFGSPSGQK	30004.6	39384.6	31193.9	104973
lactoferrin	GGSFQLNELQGLK	4393.88	6630.52	3300.7	9351.32
lactoferrin	GGSFQLNELQGLK	2386	4126.19	2427.73	6281.81
lactoferrin	YLGPQYVAGITNLK	2047.95	2589.74	1803.38	5414.36
lactoferrin	YLGPQYVAGITNLK	354.44	768.64	550.81	1044.48
lactoferrin	YLGPQYVAGITNLKK	2796.97	5288.69	2315.53	6251.43
lactoferrin	YLGPQYVAGITNLKK	2721.27	4692.99	2724.14	5788.99
lactoferrin	YLGPQYVAGITNLKK	680.52	927.11	597.62	1189.26
lactoferrin	YLGPQYVAGITNLKK	777.71	1238.38	579.06	1402.89
lactoferrin	FKDCHLAR	1157.27	1463.34	1077.09	3243.34
lactoferrin	LKQVLLHQQAK	1157.67	2247.99	1294.5	2225.99
lactoferrin	LKQVLLHQQAK	1993.35	3615.2	1994.44	3520.08
lactoferrin	LKQVLLHQQAK	395.18	718.06	332	633.55
lactoferrin	FGKDKSPK	2273.85	3508.17	1763.24	2184.34
lactoferrin	DLLFKDSAIGFSR	2684.5	4350.54	2267.33	2083.68
lactoferrin	DLLFKDSAIGFSR	1476.54	2920.77	1454.57	1471.02
lactoferrin	QVLLHQQAK	349.32	606.88	395.12	1186.84
lactoferrin	QVLLHQQAK	488.45	866.09	664.43	1731.07
lactoferrin	QVLLHQQAK	305.26	682.1	516.1	1256.5
ALDH3A1 Aldehyde dehydrogenase, dimeric NADP-preferring	EKPLALYMFSSNDK	188.04	582.78	1563.09	314.39
ALDH3A1 Aldehyde dehydrogenase, dimeric NADP-preferring	SFETFSHR	578.6	2943.68	5422.77	841.85
ALDH3A1 Aldehyde dehydrogenase, dimeric NADP-preferring	VMGLIEGQK	795.69	3896.77	5260.04	1759.69
ALDH3A1 Aldehyde dehydrogenase, dimeric NADP-preferring	SFETFSHR	299.3	1558.49	2343.58	689.41
ALDH3A1 Aldehyde dehydrogenase, dimeric NADP-preferring	NCDLDVACR	255.52	368.62	840.59	392.16
ALDH3A1 Aldehyde dehydrogenase, dimeric NADP-preferring	EKPLALYMFSSNDKVIKK	295.08	1367.83	1798.23	186.99
ALDH3A1 Aldehyde dehydrogenase, dimeric NADP-preferring	EKPLALYMFSSNDK	116.15	582.7	1586.6	341.65
ALDH3A1 Aldehyde dehydrogenase, dimeric NADP-preferring	VAYGGTGDAATR	187.89	2008.85	2993.44	364.56
ALDH3A1 Aldehyde dehydrogenase, dimeric NADP-preferring	IQQLEALQR	1266	5078.74	10136.2	1791.39
ALDH3A1 Aldehyde dehydrogenase, dimeric NADP-preferring	SLEEAIQFINQR	132.68	1368.77	1927.37	298.3
ALDH3A1 Aldehyde dehydrogenase, dimeric NADP-preferring	VAYGGTGDAATR	1312.95	8280.73	13513	2169.25
ALDH3A1 Aldehyde dehydrogenase, dimeric NADP-preferring	IQQLEALQR	4204.09	22858.4	50590.2	5398.4
ALDH3A1 Aldehyde dehydrogenase, dimeric NADP-preferring	SLEEAIQFINQR	163.61	961.49	1438.44	150.21
ALDH3A1 Aldehyde dehydrogenase, dimeric NADP-preferring	IQQLEALQR	377.04	1672.37	3251.13	766.52
ALDH3A1 Aldehyde dehydrogenase, dimeric NADP-preferring	SCLVRPLMNDEGLK	974.08	3863.63	7379.02	1333.18
ALDH3A1 Aldehyde dehydrogenase, dimeric NADP-preferring	SCLVRPLMNDEGLK	600.85	2764.87	4761.56	1193.8
ALDH3A1 Aldehyde dehydrogenase, dimeric NADP-preferring	SLEEAIQFINQR	400.8	976.25	2232.42	507.72
ALDH3A1 Aldehyde dehydrogenase, dimeric NADP-preferring	HLTPVTLELGGK	1027.86	5588.96	10126.5	1624.11
ALDH3A1 Aldehyde dehydrogenase, dimeric NADP-preferring	HLTPVTLELGGK	600.61	2403.62	3945.2	1022.46
ALDH3A1 Aldehyde dehydrogenase, dimeric NADP-preferring	HLTPVTLELGGK	231	603.96	1134.29	322.47
ALDH3A1 Aldehyde dehydrogenase, dimeric NADP-preferring	LPEWAADEPVEK	2072.35	4705.56	11040.4	3007.49
ALDH3A1 Aldehyde dehydrogenase, dimeric NADP-preferring	LPEWAADEPVEK	1622.59	3928.04	7225.5	2171.84
ALDH3A1 Aldehyde dehydrogenase, dimeric NADP-preferring	FDHILYTGSTGVGK	444.23	3015.63	5187.98	1574.15
ALDH3A1 Aldehyde dehydrogenase, dimeric NADP-preferring	FDHILYTGSTGVGK	2176.19	11569.6	24598.6	5127.57
ALDH3A1 Aldehyde dehydrogenase, dimeric NADP-preferring	FDHILYTGSTGVGK	384.15	941.43	1638.83	375.64
ALDH3A1 Aldehyde dehydrogenase, dimeric NADP-preferring	FDHILYTGSTGVGK	78.41	345.18	694.26	225.13
ALDH3A1 Aldehyde dehydrogenase, dimeric NADP-preferring	EKPLALYMFSSNDK	721.92	2920.8	6404.49	1460.17
ALDH3A1 Aldehyde dehydrogenase, dimeric NADP-preferring	EKPLALYMFSSNDK	135.4	740.28	1371.81	312.63
ALDH3A1 Aldehyde dehydrogenase, dimeric NADP-preferring	EKPLALYMFSSNDK	124.52	486.86	998.64	208.33
ALDH3A1 Aldehyde dehydrogenase, dimeric NADP-preferring	EKPLALYMFSSNDK	1262.98	7123.22	14456.4	2726.46
ALDH3A1 Aldehyde dehydrogenase, dimeric NADP-preferring	EKPLALYMFSSNDK	305.42	1521.11	3256.15	821.6
ALDH3A1 Aldehyde dehydrogenase, dimeric NADP-preferring	EKPLALYMFSSNDK	523.79	1875.11	4327.77	969.17
ALDH3A1 Aldehyde dehydrogenase, dimeric NADP-preferring	EKPLALYMFSSNDK	381.78	1566.45	4067.02	826.37
ALDH3A1 Aldehyde dehydrogenase, dimeric NADP-preferring	EKPLALYMFSSNDK	226.42	1470.27	3302.25	689.73
ALDH3A1 Aldehyde dehydrogenase, dimeric NADP-preferring	EKPLALYMFSSNDK	369.72	1552.05	3211.35	653.76
ALDH3A1 Aldehyde dehydrogenase, dimeric NADP-preferring	EKPLALYMFSSNDKVIK	432.14	3111.55	4593.57	390.97
ALDH3A1 Aldehyde dehydrogenase, dimeric NADP-preferring	EKPLALYMFSSNDKVIK	439.76	2571.84	4025.53	518.98
ALDH3A1 Aldehyde dehydrogenase, dimeric NADP-preferring	EKPLALYMFSSNDKVIKK	684.59	4426.95	5620.35	443.62
ALDH3A1 Aldehyde dehydrogenase, dimeric NADP-preferring	EKPLALYMFSSNDK	788.58	1833.4	3154.74	1063.45
ALDH3A1 Aldehyde dehydrogenase, dimeric NADP-preferring	EKPLALYMFSSNDK	339.61	1668.77	3397.81	886.48
ALDH3A1 Aldehyde dehydrogenase, dimeric NADP-preferring	EKPLALYMFSSNDK	490.94	1370.11	2062.2	865.97
ALDH3A1 Aldehyde dehydrogenase, dimeric NADP-preferring	EKPLALYMFSSNDK	177.5	930.17	1698.25	343.24
ALDH3A1 Aldehyde dehydrogenase, dimeric NADP-preferring	SLKEFYGEDAK	211.56	1190.18	2067.06	287.04
ALDH3A1 Aldehyde dehydrogenase, dimeric NADP-preferring	SLKEFYGEDAK	308.42	1707.72	3010.19	597.75
ALDH3A1 Aldehyde dehydrogenase, dimeric NADP-preferring	SLKEFYGEDAK	230	682.09	1125.14	287.32
ALDH3A1 Aldehyde dehydrogenase, dimeric NADP-preferring	SLKEFYGEDAKK	669.57	3647.93	6336.11	1054.94
ALDH3A1 Aldehyde dehydrogenase, dimeric NADP-preferring	SLKEFYGEDAKK	251.87	1574.73	2758.08	470.61
ALDH3A1 Aldehyde dehydrogenase, dimeric NADP-preferring	EFYGEDAK	1157.13	2150.1	7545.73	2652.61
ALDH3A1 Aldehyde dehydrogenase, dimeric NADP-preferring	IIMTAAAK	302.47	1220.07	1226.26	306.32
ALDH3A1 Aldehyde dehydrogenase, dimeric NADP-preferring	VMGLIEGQK	3831.96	20690	28440.6	5792.65
ALDH3A1 Aldehyde dehydrogenase, dimeric NADP-preferring	VMGLIEGQK	2668.62	12706.7	16929.1	2814.9
ALDH3A1 Aldehyde dehydrogenase, dimeric NADP-preferring	VMGLIEGQK	3351.08	10563.4	20131.7	5414.67
PIGR Polymeric immunoglobulin receptor	VLDSGFREIENK	1302.7	2328.14	1184.97	833.03
PIGR Polymeric immunoglobulin receptor	ASVDSGSSEEQGGSSR	312.64	383.51	751.12	509.97
PIGR Polymeric immunoglobulin receptor	VPCHFPCK	299.83	247.02	269.73	524.05
PIGR Polymeric immunoglobulin receptor	VYTVDLGR	2807.65	3227.92	2626.8	3336.12
PIGR Polymeric immunoglobulin receptor	GVAGGSVAVLCPYNR	1507.46	1683.26	1150.1	1681.71
PIGR Polymeric immunoglobulin receptor	GVAGGSVAVLCPYNR	2431.42	1934.86	1388.18	2406.83
PIGR Polymeric immunoglobulin receptor	GGCITLISSEGYVSSK	2181.49	3141.53	1887.48	3882.81
PIGR Polymeric immunoglobulin receptor	AFVNCDENSR	1435.24	2331.41	1169.11	1878.29
PIGR Polymeric immunoglobulin receptor	AFVNCDENSR	750.04	1193.19	560.23	635.72
PIGR Polymeric immunoglobulin receptor	TVTINCPFK	1177.29	1515.89	1048.58	2270.17
PIGR Polymeric immunoglobulin receptor	QSSGENCDVVVNTLGK	1036.58	1463.06	526.89	1661.41
PIGR Polymeric immunoglobulin receptor	GSVTFHCALGPEVANVAK	893.04	945.54	545.31	1275.69
PIGR Polymeric immunoglobulin receptor	GSVTFHCALGPEVANVAK	548.04	869.99	349.19	777.76
PIGR Polymeric immunoglobulin receptor	ADEGWYWCGVK	4218.46	5459.21	2811.79	4895.34
PIGR Polymeric immunoglobulin receptor	ADEGWYWCGVK	5594.82	6248.05	2849.49	6973.04
PIGR Polymeric immunoglobulin receptor	AFVNCDENSR	716.3	820.45	590.31	1037.45
PIGR Polymeric immunoglobulin receptor	VLDSGFREIENK	3906.22	7110.44	3278.74	3409.66
PIGR Polymeric immunoglobulin receptor	NADLQVLKPEPELVYEDLR	2179.53	3309.3	1155.4	2625.72
PIGR Polymeric immunoglobulin receptor	ADAAPDEK	2834.32	5816.84	1737.8	5175.88
TPPP3 Tubulin polymerization-promoting protein family member 3	VINYEEFKK	1430.1	738.5	1613.51	1137.1
TPPP3 Tubulin polymerization-promoting protein family member 3	VINYEEFKK	852.87	401.88	727.86	574.81
TPPP3 Tubulin polymerization-promoting protein family member 3	FAIHGDPK	1439.97	990.48	2108.3	1384.88
TPPP3 Tubulin polymerization-promoting protein family member 3	YTGSHK	631.14	298.16	607.13	618.03
TPPP3 Tubulin polymerization-promoting protein family member 3	FDESGKGK	1453.48	914.56	1738.28	748.41
TPPP3 Tubulin polymerization-promoting protein family member 3	NAGTYDAK	1011.48	805.36	1265.15	1182.05
TPPP3 Tubulin polymerization-promoting protein family member 3	ALEELATKR	2102.85	1312.86	2243.4	1340.88
TPPP3 Tubulin polymerization-promoting protein family member 3	ALEELATKR	2775.33	1446.07	3306.67	1917.09
TPPP3 Tubulin polymerization-promoting protein family member 3	FAIHGDPK	540.44	399.95	505.86	522.63
TPPP3 Tubulin polymerization-promoting protein family member 3	KFAIHGDPK	1440.1	1359.36	2018.56	1105.89
TPPP3 Tubulin polymerization-promoting protein family member 3	FAIHGDPK	640.51	352.69	697.9	560.6
TPPP3 Tubulin polymerization-promoting protein family member 3	NAGTYDAK	3754.67	1877.54	3673.2	2967.64
TPPP3 Tubulin polymerization-promoting protein family member 3	ASGQEMNGKNWAK	476.15	299.69	831.88	410.9
TPPP3 Tubulin polymerization-promoting protein family member 3	KFAIHGDPK	2985.49	1489.96	3184.61	2466.84
TPPP3 Tubulin polymerization-promoting protein family member 3	SVTGTDVDIVFSK	2834.19	978.38	2832.3	2346.99
TPPP3 Tubulin polymerization-promoting protein family member 3	SVTGTDVDIVFSK	5085.54	2192.68	4477.57	2953.66
TPPP3 Tubulin polymerization-promoting protein family member 3	QDILDDSGYVSAYK	5227.01	3654.19	4664.32	4469.32
TPPP3 Tubulin polymerization-promoting protein family member 3	QDILDDSGYVSAYK	5350.38	4677.8	4987.99	5786.71
TPPP3 Tubulin polymerization-promoting protein family member 3	QDILDDSGYVSAYK	1948.3	1120.15	2016.03	1925.73
TPPP3 Tubulin polymerization-promoting protein family member 3	SKEEAFDAICQLVAGKEPANVGVTK	878.5	464.42	1143.03	917.05
TPPP3 Tubulin polymerization-promoting protein family member 3	FDESGKGK	4094.96	2343.8	3838.15	2432.3
TPPP3 Tubulin polymerization-promoting protein family member 3	VINYEEFK	446.15	360.73	537.27	530.14
TPPP3 Tubulin polymerization-promoting protein family member 3	FAIHGDPK	2848.96	1490.89	2616.86	2021.28
TPPP3 Tubulin polymerization-promoting protein family member 3	FAIHGDPK	3935.14	2872.9	5078.22	4038.16
TPPP3 Tubulin polymerization-promoting protein family member 3	FAIHGDPK	1183.1	642.86	1437.73	925.59
TPPP3 Tubulin polymerization-promoting protein family member 3	FAIHGDPK	1055.15	661.71	1573.54	984.07
TPPP3 Tubulin polymerization-promoting protein family member 3	NAGTYDAK	10619.3	5626.78	10853.2	8161.97
TPPP3 Tubulin polymerization-promoting protein family member 3	ALEELATK	2331.35	1902.06	3263.55	4567.24
TPPP3 Tubulin polymerization-promoting protein family member 3	VINYEEFK	23901.2	7920.19	23408.7	22618.8
TPPP3 Tubulin polymerization-promoting protein family member 3	VINYEEFK	3284.31	1288.98	3794	1921.92
TPPP3 Tubulin polymerization-promoting protein family member 3	VINYEEFKK	2624.64	1585.09	2932.96	2338.81
TPPP3 Tubulin polymerization-promoting protein family member 3	VINYEEFKK	9695.07	6345.6	14650.9	9797.92
TPPP3 Tubulin polymerization-promoting protein family member 3	VINYEEFKK	6950.66	4140.87	7367.44	7020.43
TPPP3 Tubulin polymerization-promoting protein family member 3	VINYEEFKK	1549.81	947.09	1971.7	1471.36
TPPP3 Tubulin polymerization-promoting protein family member 3	VINYEEFKK	3088.2	1605.47	3416.17	2716.05
TPPP3 Tubulin polymerization-promoting protein family member 3	VINYEEFKK	5577.21	3860.01	7216.1	5593.91
TPPP3 Tubulin polymerization-promoting protein family member 3	VINYEEFKK	1131.17	990.67	1637.81	1321.24
PRDX1 Peroxiredoxin-1	DISLSDYKGK	449.02	162.19	867.03	463.34
PRDX1 Peroxiredoxin-1	DISLSDYKGK	366.21	373.83	713.2	498.34
PRDX1 Peroxiredoxin-1	ATAVMPDGQFK	574.81	201.55	995.75	980.08
PRDX1 Peroxiredoxin-1	ATAVMPDGQFK	480.66	306.88	694.33	642.32
PRDX1 Peroxiredoxin-1	IGHPAPNFK	1068.48	1042.56	2762.87	1208.46
PRDX1 Peroxiredoxin-1	KQGGLGPMNIPLVSDPKR	2364.77	1817.95	2928.04	1324.34
PRDX1 Peroxiredoxin-1	ADEGISFR	1849.7	1161.36	2531.99	901.44
PRDX1 Peroxiredoxin-1	IGHPAPNFK	607.42	367.46	324.37	475.93
PRDX1 Peroxiredoxin-1	KQGGLGPMNIPLVSDPK	1158.92	875.4	1972.56	1622.18
PRDX1 Peroxiredoxin-1	KQGGLGPMNIPLVSDPKR	1806.01	1476.5	2039.63	1275.51
PRDX1 Peroxiredoxin-1	TIAQDYGVLK	585.46	429.98	874.47	479.09
PRDX1 Peroxiredoxin-1	TIAQDYGVLK	5204.89	4732.32	11110.7	5406.08
PRDX1 Peroxiredoxin-1	LVQAFQFTDK	3271.74	3342.12	7299.88	5239.3
PRDX1 Peroxiredoxin-1	TIAQDYGVLK	2124.87	1203.78	2732.57	2204.87
PRDX1 Peroxiredoxin-1	TIAQDYGVLK	32717	18135.2	50111.1	26757.3
PRDX1 Peroxiredoxin-1	LVQAFQFTDK	13196.2	11823.6	22379.3	22135.8
PRDX1 Peroxiredoxin-1	TIAQDYGVLK	17832.9	10864	33219.4	16231.9
PRDX1 Peroxiredoxin-1	LVQAFQFTDK	12258.9	7798.14	24363.7	13777.7
PRDX1 Peroxiredoxin-1	ATAVMPDGQFK	800.55	662.69	1695.19	834.51
PRDX1 Peroxiredoxin-1	ATAVMPDGQFK	1622.19	1295.07	3327.04	2697.72
PRDX1 Peroxiredoxin-1	DISLSDYK	2739.78	2244.6	3331.12	5124.03
PRDX1 Peroxiredoxin-1	GLFIIDDK	20759	19684.2	44498.9	26881.7
PRDX1 Peroxiredoxin-1	GLFIIDDK	8658.84	5123.6	13959.5	10434.7
PRDX1 Peroxiredoxin-1	DISLSDYK	1774.48	1243.76	1686.55	1770.15
PRDX1 Peroxiredoxin-1	GLFIIDDK	19417.5	16353.3	39539.6	24348.1
PRDX1 Peroxiredoxin-1	DISLSDYKGK	193.5	171.04	594.72	348.57
PRDX1 Peroxiredoxin-1	DISLSDYKGK	399.57	333.78	1005.52	445.1
PRDX1 Peroxiredoxin-1	IGHPAPNFK	2005.07	1987.82	3693.2	2410.69
PRDX1 Peroxiredoxin-1	IGHPAPNFK	1324.42	1065.79	1718.1	1607.27
PRDX1 Peroxiredoxin-1	IGHPAPNFK	1520.42	1211.82	2398.35	1697.95
PRDX1 Peroxiredoxin-1	IGHPAPNFK	971.21	772.8	1553.52	926.3
PRDX1 Peroxiredoxin-1	IGHPAPNFK	712.83	411.28	1605.47	855.87
PRDX1 Peroxiredoxin-1	ATAVMPDGQFK	716.5	878.41	1419.46	1170.76
TF Serotransferrin	CSTSSLLEACTFR	2005.13	1039.67	1474.49	1217.9
TF Serotransferrin	EGYYGYTGAFR	6916.95	4996.33	2517.65	5298.93
TF Serotransferrin	CLVEKGDVAFVK	1241.3	748.46	499.21	371.86
TF Serotransferrin	DLLFRDDTVCLAK	2377.16	1273.47	957.33	1357.77
TF Serotransferrin	EGTCPEAPTDECKPVK	411.05	132.7	140.59	239.3
TF Serotransferrin	FDEFFSEGCAPGSK	3898.24	1781.5	1697.32	2752.65
TF Serotransferrin	FDEFFSEGCAPGSK	8774.45	4635.4	4302.28	6338.18
TF Serotransferrin	FDEFFSEGCAPGSK	2791.94	1577.56	1269.06	2175.34
TF Serotransferrin	FDEFFSEGCAPGSKK	2024.74	1090.21	1026.82	833.19
TF Serotransferrin	KSASDLTWDNLK	1088.59	571.6	519.85	515.15
TF Serotransferrin	EFQLFSSPHGK	1188.98	519.38	755.46	1347.61
TF Serotransferrin	SASDLTWDNLK	5351.89	3719.77	2565.98	2686.01
TF Serotransferrin	SASDLTWDNLK	2218.94	1310.29	1437.52	1774.02
TF Serotransferrin	NLNEKDYELLCLDGTR	2760.98	1229.21	1001.95	1523.42
TF Serotransferrin	YLGEEYVK	5809.85	4835.23	4251.98	3624.12
TF Serotransferrin	YLGEEYVK	6910.89	5111.36	4113.6	2775.66
Ig alpha-1 chain C region	YLTWASR	15020.6	23668.6	10782.5	15901.7
Ig alpha-1 chain C region	YLTWASR	18053	20114.7	9867.04	14449.2
Ig alpha-1 chain C region	TFTCTAAYPESK	291.32	427.05	155.43	292.31
Ig alpha-1 chain C region	EKYLTWASR	2104.15	2264.5	1410.91	1984.38
Ig alpha-1 chain C region	WLQGSQELPR	1701.01	2342.65	670.04	1741.21
Ig alpha-1 chain C region	QEPSQGTTTFAVTSILR	6428.48	9332.04	4363.56	6987.78
Ig alpha-1 chain C region	QEPSQGTTTFAVTSILR	2228.77	3384.29	1423.42	1705.21
Ig alpha-1 chain C region	WLQGSQELPR	15020.3	21616.2	11312.5	18008.4
Ig alpha-1 chain C region	QEPSQGTTTFAVTSILR	3093.5	4883.41	1777.36	3762.42
Ig alpha-1 chain C region	SAVQGPPER	8350.49	11139.7	4580.72	8656.06
Ig alpha-1 chain C region	WLQGSQELPR	15400.8	21686.7	8320.28	18452.3
Ig alpha-1 chain C region	SAVQGPPER	826.35	710.48	607.45	947.26
Ig alpha-1 chain C region	TFTCTAAYPESK	3616.03	4246.42	2156.82	3033.94
Ig alpha-1 chain C region	TFTCTAAYPESK	6097.46	9365.34	3678.22	6762.07
Ig alpha-1 chain C region	TFTCTAAYPESK	3395.12	3801.27	1665.41	2625.75
Ig alpha-1 chain C region	SVTCHVK	621.71	790.72	231.31	492.73
Ig alpha-1 chain C region	SVTCHVK	544.33	1005.46	306.75	529.23
Ig alpha-1 chain C region	AEDTAVYYCAR	1368.89	1331.87	1171.23	985.24
Ig alpha-1 chain C region	KGDTFSCMVGHEALPLAFTQK	2549.32	3509.17	1645.64	2542.68
Ig alpha-1 chain C region	KGDTFSCMVGHEALPLAFTQK	2548.14	3329.43	1565.47	2530.46
Ig alpha-1 chain C region	KGDTFSCMVGHEALPLAFTQK	497.92	572.35	261.95	529.27
Ig alpha-1 chain C region	DASGVTFTWTPSSGK	3793.2	3377.4	2403.74	3667.53
Ig alpha-1 chain C region	DASGVTFTWTPSSGK	12356	16935	7635.27	14821.7
Ig alpha-1 chain C region	DASGVTFTWTPSSGK	4702.94	4694.36	3108.65	4440.97
Ig alpha-1 chain C region	TPLTATLSK	2894.98	3194.33	2090.97	2147.05
triosephosphate isomerase 1 isoform 2	IAVAAQNCYK	1394.06	337.29	1051.73	662.2
triosephosphate isomerase 1 isoform 2	IIYGGSVTGATCK	1405.36	488.75	988.22	595.84
triosephosphate isomerase 1 isoform 2	FFVGGNWK	958	250.45	692.39	422.51
triosephosphate isomerase 1 isoform 2	DCGATWVVLGHSER	673.41	272.6	374.2	512.7
triosephosphate isomerase 1 isoform 2	VTNGAFTGEISPGMIK	2130.92	858.63	1393.55	1559.21
triosephosphate isomerase 1 isoform 2	KFFVGGNWK	1480.88	557.38	1225.28	557.63
triosephosphate isomerase 1 isoform 2	KFFVGGNWK	1833.5	659.97	1449.97	1009.05
triosephosphate isomerase 1 isoform 2	KFFVGGNWK	1314.03	459.19	838.18	504.37
triosephosphate isomerase 1 isoform 2	TATPQQAQEVHEK	623.96	101.62	429.47	127.73
triosephosphate isomerase 1 isoform 2	TATPQQAQEVHEK	543.65	286.25	505.68	402.13
triosephosphate isomerase 1 isoform 2	HVFGESDELIGQK	1551.41	460.49	981.16	476.59
triosephosphate isomerase 1 isoform 2	VVFEQTK	5614.84	2240.32	5273.9	3538.84
triosephosphate isomerase 1 isoform 2	FFVGGNWK	5772.86	1870.53	4389.64	3225.9
LYZ Lysozyme C	YWCNDGK	1633.42	3171.01	1888.01	8026.62
LYZ Lysozyme C	VVRDPQGIR	5313.8	8524.45	4596.57	9592.57
LYZ Lysozyme C	YWCNDGK	357.09	602.7	293.46	1343.42
LYZ Lysozyme C	STDYGIFQINSR	3204.02	4533.64	3459.42	6507.39
LYZ Lysozyme C	GISLANWMCLAK	542.31	813.14	395.08	1144.94
LYZ Lysozyme C	YWCNDGK	9545.77	18067.1	10695	45666.1
LYZ Lysozyme C	QYVQGCGV	527.26	812.99	390.15	969.2
LYZ Lysozyme C	YWCNDGK	868.96	1522.72	1204.27	3191.57
LYZ Lysozyme C	ATNYNAGDR	814.64	1687.23	1009.66	2345.53
LYZ Lysozyme C	STDYGIFQINSR	5220.95	7192.46	4502.48	12526.3
LYZ Lysozyme C	STDYGIFQINSR	2408.06	4165.22	1844.03	5817.61
LYZ Lysozyme C	ATNYNAGDR	863.97	1262.38	653.3	1586.49
LYZ Lysozyme C	RVVRDPQGIR	7155.6	12987	4822.96	7819.87
LYZ Lysozyme C	ATNYNAGDR	949.48	1756.89	862.72	1623.43
LYZ Lysozyme C	STDYGIFQINSR	2195.2	2703.31	2322.91	3808.66
LYZ Lysozyme C	STDYGIFQINSR	6668.64	8614.23	3824.44	15885.4
LYZ Lysozyme C	STDYGIFQINSR	108261	148171	86174.3	233157
LYZ Lysozyme C	ATNYNAGDR	8619.66	12816.7	7202.19	17406.3
LYZ Lysozyme C	WESGYNTR	6557.58	6919.87	4374.81	10986
LYZ Lysozyme C	STDYGIFQINSR	149867	248847	147720	362018
LYZ Lysozyme C	ATNYNAGDR	23838.5	34238.3	21551.4	51771.1
LYZ Lysozyme C	WESGYNTR	21083.3	28042.6	15572.3	46601.1
LYZ Lysozyme C	STDYGIFQINSR	22216.8	32745.1	19875.5	53403.2
LYZ Lysozyme C	ATNYNAGDR	9060.49	13121.3	6378.48	19945.1
LYZ Lysozyme C	WESGYNTR	3460.56	5222.5	2855.28	8146.22
LYZ Lysozyme C	QYVQGCGV	1535.68	2594.93	1879.31	4096.45
LYZ Lysozyme C	QYVQGCGV	1868.89	3312.38	1535.29	4454.66
LYZ Lysozyme C	QYVQGCGV	1692.35	1962.73	1066.62	3784.52
LYZ Lysozyme C	STDYGIFQINSR	2229.86	3617.52	1935.47	4215.98
LYZ Lysozyme C	STDYGIFQINSR	1770.77	3414.14	1301.24	3488.09
LYZ Lysozyme C	STDYGIFQINSR	1578.05	2078.34	1100.42	2948.82
LYZ Lysozyme C	STDYGIFQINSR	330.48	506.81	309.13	443.69
LYZ Lysozyme C	STDYGIFQINSR	14272.8	22934.2	12494	33562.2
LYZ Lysozyme C	STDYGIFQINSR	4556.67	8850.78	4542.98	12351.6
LYZ Lysozyme C	STDYGIFQINSR	125144	239470	129406	293660
LYZ Lysozyme C	STDYGIFQINSR	62578.1	124169	66552	170102
LYZ Lysozyme C	STDYGIFQINSR	11472.4	21588.2	11989.8	29016.7
LYZ Lysozyme C	ATNYNAGDR	1638.33	2341.92	1433.03	3357.78
LYZ Lysozyme C	ATNYNAGDR	3911.09	7015.82	3873.32	9995.36
LYZ Lysozyme C	GISLANWMCLAK	1223.05	1731.78	1002.38	2003.34
LYZ Lysozyme C	GISLANWMCLAK	5345.76	8637.99	5199.42	14501.2
LYZ Lysozyme C	GISLANWMCLAK	3831.96	7493.66	4336.82	10334.9
LCN2	TKELTSELKENFIR	1693.5	1790.8	1470.41	2685.15
LCN2	MYATIYELKEDK	293.15	142.45	196.11	857.63
LCN2	SYPGLTSYLVR	2818.77	3220.69	3425.31	6768.96
LCN2	SYPGLTSYLVR	11479.6	11882.9	9365.55	29152.3
LCN2	SYPGLTSYLVR	4042.69	3535.42	3847.61	8911.17
LCN2	VPLQQNFQDNQFQGK	2649.04	2137.56	1557.67	5524.79
LCN2	TKELTSELKENFIR	4536.51	4472.18	3804.5	7365.85
LCN2	TKELTSELKENFIR	9939.83	10452.1	8336.37	16322.6
LCN2	TKELTSELKENFIR	3865.2	4106.06	3194.66	6490.88
LCN2	TKELTSELKENFIR	1849.47	1773.65	1558.53	2561.19
LCN2	EDKDPQK	846.26	898.27	925.87	4162.66
LCN2	EDKDPQK	540.64	502.48	507.96	1944.37
LCN2	ELTSELKENFIR	1995.38	2158.41	1501	5252.19
LCN2	MYATIYELK	1636.99	1119.55	1975.01	5567.02
LCN2	MYATIYELKEDK	547.83	495.11	494.21	1750.59
PPIA Peptidyl-prolyl cis-trans isomerase A	KITIADCGQLE	5133.84	1860.03	4002.3	1856.66
PPIA Peptidyl-prolyl cis-trans isomerase A	FEDENFILK	8237.53	3783.01	5040.35	5801.46
PPIA Peptidyl-prolyl cis-trans isomerase A	HVVFGK	704.2	310.41	526.48	418.67
PPIA Peptidyl-prolyl cis-trans isomerase A	VKEGMNIVEAMER	1980.39	668.99	1433.91	751.28
PPIA Peptidyl-prolyl cis-trans isomerase A	HVVFGK	3129.52	1106.77	2547.15	1025.24
PPIA Peptidyl-prolyl cis-trans isomerase A	HVVFGK	434.54	230.96	392.43	114.69
PPIA Peptidyl-prolyl cis-trans isomerase A	SIYGEKFEDENFILK	2805.22	1051.2	1901	1116.51
PPIA Peptidyl-prolyl cis-trans isomerase A	SIYGEKFEDENFILK	566.69	312.33	459.86	229.82
PPIA Peptidyl-prolyl cis-trans isomerase A	VSFELFADK	1032.68	438.6	729.06	1299.67
PPIA Peptidyl-prolyl cis-trans isomerase A	FEDENFILK	4950.3	2566.47	4299.56	3244.86
PPIA Peptidyl-prolyl cis-trans isomerase A	VSFELFADKVPK	2388.05	709.46	1438.86	918.17
PPIA Peptidyl-prolyl cis-trans isomerase A	VSFELFADKVPK	792.11	203.29	624.31	296.33
PPIA Peptidyl-prolyl cis-trans isomerase A	VSFELFADKVPK	625.9	250.72	409.76	102.47
PRDX5 Isoform Cytoplasmic+peroxisomal of Peroxiredoxin-5, mitochondrial	VNLAELFK	363.48	122.37	334.88	375.03
PRDX5 Isoform Cytoplasmic+peroxisomal of Peroxiredoxin-5, mitochondrial	FSMVVQDGIVK	1936.98	383.78	2283.15	1690.3
PRDX5 Isoform Cytoplasmic+peroxisomal of Peroxiredoxin-5, mitochondrial	GVLFGVPGAFTPGCSK	3494.28	1522.77	2644.56	1234.19
PRDX5 Isoform Cytoplasmic+peroxisomal of Peroxiredoxin-5, mitochondrial	GVLFGVPGAFTPGCSK	1400.57	485.38	951.42	635.6
PRDX5 Isoform Cytoplasmic+peroxisomal of Peroxiredoxin-5, mitochondrial	KGVLFGVPGAFTPGCSK	4014.42	1011.61	3095.36	1654.18
PRDX5 Isoform Cytoplasmic+peroxisomal of Peroxiredoxin-5, mitochondrial	KGVLFGVPGAFTPGCSK	939.28	337.06	818.79	559.27
PRDX5 Isoform Cytoplasmic+peroxisomal of Peroxiredoxin-5, mitochondrial	KGVLFGVPGAFTPGCSK	824.32	272.35	617.71	368.6
PRDX5 Isoform Cytoplasmic+peroxisomal of Peroxiredoxin-5, mitochondrial	KGVLFGVPGAFTPGCSK	819.67	164.49	372.45	408.26
PRDX5 Isoform Cytoplasmic+peroxisomal of Peroxiredoxin-5, mitochondrial	LLADPTGAFGK	4426.16	1943.89	4301.67	2615.86
PRDX5 Isoform Cytoplasmic+peroxisomal of Peroxiredoxin-5, mitochondrial	FSMVVQDGIVK	3703.63	2721.36	2947.98	3982.64
PRDX5 Isoform Cytoplasmic+peroxisomal of Peroxiredoxin-5, mitochondrial	FSMVVQDGIVK	5883.07	2424.13	5318.36	5222.19
PRDX5 Isoform Cytoplasmic+peroxisomal of Peroxiredoxin-5, mitochondrial	LLADPTGAFGK	23151	6245.89	14484.8	12950.9
PRDX5 Isoform Cytoplasmic+peroxisomal of Peroxiredoxin-5, mitochondrial	LLADPTGAFGK	14002.7	4341.96	12229	9337.49
PRDX5 Isoform Cytoplasmic+peroxisomal of Peroxiredoxin-5, mitochondrial	THLPGFVEQAEALK	6701.32	1400.45	5397.11	2418.77
PRDX5 Isoform Cytoplasmic+peroxisomal of Peroxiredoxin-5, mitochondrial	THLPGFVEQAEALK	4539.57	1434.47	4363.81	1852.29
PRDX5 Isoform Cytoplasmic+peroxisomal of Peroxiredoxin-5, mitochondrial	AHKAEGK	1105.81	256.63	686.91	256.85
PRDX5 Isoform Cytoplasmic+peroxisomal of Peroxiredoxin-5, mitochondrial	VNLAELFK	3199.32	1440.2	3885.97	3007.61
PRDX5 Isoform Cytoplasmic+peroxisomal of Peroxiredoxin-5, mitochondrial	FSMVVQDGIVK	3448.7	699.18	2487.55	1444.46
SERPINB3 Isoform 1 of Serpin B3	VDLHLPR	743.25	355.79	671.57	153.08
SERPINB3 Isoform 1 of Serpin B3	TNSILFYGR	11607.3	5516.67	7765.11	3426.61
SERPINB3 Isoform 1 of Serpin B3	GLVLSGVLHK	1265.63	375.13	769.35	111.97
SERPINB3 Isoform 1 of Serpin B3	GLVLSGVLHK	2116.75	1080.73	1631.53	473.27
SERPINB3 Isoform 1 of Serpin B3	SGNVHHQFQK	538.38	324.48	381	109.27
SERPINB3 Isoform 1 of Serpin B3	SGNVHHQFQK	382.85	185.67	238.17	148.66
SERPINB3 Isoform 1 of Serpin B3	VLHFDQVTENTTGK	1135.12	671.73	986.86	191.71
S100A9 Protein S100-A9	KDLQNFLK	1082.24	567.76	1032.15	2167.22
S100A9 Protein S100-A9	KDLQNFLK	2694.01	2165.49	2322.39	6746.82
S100A9 Protein S100-A9	DLQNFLK	2861.38	2060.69	2252.7	5219.06
S100A9 Protein S100-A9	LTWASHEK	794.13	501.9	583.04	1064.54
S100A9 Protein S100-A9	DLQNFLK	18015	12181.1	10461.7	39500.3
S100A9 Protein S100-A9	LTWASHEK	468.21	216.44	271.25	423.09
S100A9 Protein S100-A9	NIETIINTFHQYSVK	665.97	317.87	335.24	880.23
S100A9 Protein S100-A9	KDLQNFLK	479.92	216.71	388.83	821.73
S100A9 Protein S100-A9	KDLQNFLK	1887.24	896.17	1063.21	2611.61
S100A9 Protein S100-A9	KDLQNFLK	4332.2	2261.32	3024.98	8849.29
S100A9 Protein S100-A9	KDLQNFLK	448.1	419.29	464.93	1265.53
S100A9 Protein S100-A9	LGHPDTLNQGEFK	3200.72	1665.41	2471.81	6709.23
S100A9 Protein S100-A9	LGHPDTLNQGEFK	1174.65	921.45	970.65	3108.13
S100A9 Protein S100-A9	LGHPDTLNQGEFK	392.07	266.22	375.53	923.08
S100A9 Protein S100-A9	LGHPDTLNQGEFK	727.73	361.23	540.14	1522.54
S100A9 Protein S100-A9	LGHPDTLNQGEFKELVR	2489.53	1574.5	2054.91	1611.23
S100A9 Protein S100-A9	LGHPDTLNQGEFKELVR	2816.36	1791.22	1631.59	1658.76
S100A9 Protein S100-A9	NIETIINTFHQYSVK	763.76	347.83	410.56	917.21
S100A9 Protein S100-A9	LTWASHEK	520.57	301.92	345.19	506.21
S100A9 Protein S100-A9	LTWASHEK	716.12	516.87	674.53	1218.34
SLPI Antileukoproteinase	AGVCPPK	1209.67	1455.83	633.45	2816.81
SLPI Antileukoproteinase	CLDPVDTPNPTR	960.96	1111.39	448.09	3006.28
SLPI Antileukoproteinase	YKKPECQSDWQCPGK	783.34	947.36	682.99	2042.1
SLPI Antileukoproteinase	AGVCPPKK	3815.94	7451	3217.74	10787.9
SLPI Antileukoproteinase	AGVCPPKK	2068.84	3350.81	1536.59	5450.67
SLPI Antileukoproteinase	SCVSPVKA	1632.33	2057.59	846.13	3572.29
SLPI Antileukoproteinase	AGVCPPKK	1241.41	1876.61	623.86	3089.41
SLPI Antileukoproteinase	CCPDTCGIK	2620.82	1774.9	1085.98	5947.41
SLPI Antileukoproteinase	SCVSPVKA	5776.63	8516.33	3662.27	12548.8
SLPI Antileukoproteinase	AGVCPPKK	1316.5	1696.08	862.25	2722.76
SLPI Antileukoproteinase	AGVCPPKK	5855.78	8923.41	4786.99	16845.6
SLPI Antileukoproteinase	AGVCPPKK	1952.12	2631.48	1337.04	5057.93
SLPI Antileukoproteinase	YKKPECQSDWQCPGK	843.24	1039.77	821.81	2354.63
CSTB Cystatin-B	SQLEEKENK	824.83	391.69	755.88	558.8
CSTB Cystatin-B	VHVGDEDFVHLR	6747.36	4215.79	4827.64	4715.26
CSTB Cystatin-B	AKHDELTYF	476.21	267.87	504.93	200.03
CSTB Cystatin-B	VHVGDEDFVHLR	3367.83	1660.22	2230.29	2550.92
CSTB Cystatin-B	VHVGDEDFVHLR	1004.71	664.73	924.66	833.37
CSTB Cystatin-B	VHVGDEDFVHLR	2050.82	982.06	1384.54	973.04
CSTB Cystatin-B	VHVGDEDFVHLR	6297.96	3050.19	6095.42	5102.01
CSTB Cystatin-B	VHVGDEDFVHLR	543.76	274.49	567.36	250.13
CSTB Cystatin-B	SQVVAGTNYFIK	3316.97	3184.4	4930.27	3543.93
CSTB Cystatin-B	SQVVAGTNYFIK	5749.01	2805.27	5486.9	4511.04
CSTB Cystatin-B	VFQSLPHENKPLTLSNYQTNK	3263.3	2095.22	3667.6	2509.68
CSTB Cystatin-B	VFQSLPHENKPLTLSNYQTNK	1177.94	721.31	1322.8	962.59
CSTB Cystatin-B	SQVVAGTNYFIK	3599.43	2162.66	2988.46	2712.96
CSTB Cystatin-B	SQVVAGTNYFIK	4721.5	2228.12	3735.59	3077.89
CSTB Cystatin-B	SQVVAGTNYFIK	17461.8	11228.3	18118.1	12765.5
CSTB Cystatin-B	SQVVAGTNYFIK	11205.7	6945.39	13450.5	10490.1
CSTB Cystatin-B	AKHDELTYF	3003.93	1779.52	3279.97	2294.4
CSTB Cystatin-B	AKHDELTYF	734.48	374.39	554.08	354.59
CSTB Cystatin-B	AKHDELTYF	1343.47	694.15	1703.04	1158.04
CSTB Cystatin-B	AKHDELTYF	5149.6	2180.77	5499.19	3702.79
CSTB Cystatin-B	SQLEEKENK	2380.66	1187.16	2518.7	1852.96
CSTB Cystatin-B	SQLEEKENK	905.46	327.05	1060.3	800.52
GSTA1 Glutathione S-transferase A1	YFPAFEK	885.81	921.98	1534.42	874.52
GSTA1 Glutathione S-transferase A1	SAEDLDKLR	1255.89	640.11	1779.79	1591.86
GSTA1 Glutathione S-transferase A1	LHYFNAR	2987.23	1309.53	3461.84	1226.99
GSTA1 Glutathione S-transferase A1	SAEDLDKLR	584.68	361.61	1088.45	830.54
GSTA1 Glutathione S-transferase A1	YFPAFEK	417.63	479.72	877.8	476.97
GSTA1 Glutathione S-transferase A1	SHGQDYLVGNK	364.1	266.34	750.52	366.57
GSTA1 Glutathione S-transferase A1	SHGQDYLVGNK	5137.57	3864.8	10096.5	5526.75
GSTA1 Glutathione S-transferase A1	SHGQDYLVGNK	2849.35	1816.53	5694.82	3077.7
GSTA1 Glutathione S-transferase A1	SHGQDYLVGNK	1568.09	641.19	2543.42	1387.2
GSTA1 Glutathione S-transferase A1	SHGQDYLVGNK	1089.28	729.66	1451.39	843.19
GSTA1 Glutathione S-transferase A1	SHGQDYLVGNK	3065.76	1826.38	5706.22	2750.02
GSTA1 Glutathione S-transferase A1	SHGQDYLVGNK	1636.73	1409.29	3094.85	1602.46
GSTA1 Glutathione S-transferase A1	SHGQDYLVGNK	3357.23	2408.26	5919.57	2767.04
GSTA1 Glutathione S-transferase A1	SHGQDYLVGNK	1247.66	992.5	2094.46	1384.32
GSTA1 Glutathione S-transferase A1	YNLYGKDIK	272.94	237.95	450.87	317.48
GSTA1 Glutathione S-transferase A1	YFPAFEK	322.15	246.35	516.24	393.55
GSTA1 Glutathione S-transferase A1	YFPAFEK	758.31	652.04	1213.3	698.89
GSTA1 Glutathione S-transferase A1	YFPAFEK	63231.7	53755.3	134113	75169.1
GSTA1 Glutathione S-transferase A1	YFPAFEK	9691.16	5946.46	16878.2	9548.97
GSTA1 Glutathione S-transferase A1	YFPAFEK	63711.9	48552.8	126873	65002.1
IGHG1;IGHV4-31	ALPAPIEK	3746.43	1289.98	1271.45	988.9
IGHG1;IGHV4-31	EVQLVESGGGLVKPGGSLR	1144.02	897.71	612.03	790.8
IGHG1;IGHV4-31	GPSVFPLAPSSK	9542.7	3635.61	3849.1	4194.96
IGHG1;IGHV4-31	TPEVTCVVVDVSHEDPEVK	1086.69	449.16	343.36	345.03
IGHG1;IGHV4-31	GPSVFPLAPSSK	16298.5	6377.79	4735.36	6216.25
TXN Thioredoxin	MIKPFFHSLSEK	1360.52	1237.37	1807.96	1641.81
TXN Thioredoxin	VGEFSGANKEK	1629.2	1555.27	2108.76	2067.56
TXN Thioredoxin	VGEFSGANKEK	659.8	730.86	932.76	900.8
TXN Thioredoxin	MIKPFFHSLSEK	753.12	912.03	1301.75	1396.56
TXN Thioredoxin	CMPTFQFFK	953.06	831.97	881.97	1004.74
TXN Thioredoxin	CMPTFQFFK	1919.14	1481.31	1919.07	2455.58
TXN Thioredoxin	CMPTFQFFK	3799.28	2397.28	3805.77	4111.06
TXN Thioredoxin	TAFQEALDAAGDK	2203.73	2291.2	3342.22	4630.4
TXN Thioredoxin	TAFQEALDAAGDK	5578.89	4264.9	8249.49	11791.1
TXN Thioredoxin	TAFQEALDAAGDK	6409.41	6124.66	9071.12	16287.7
TXN Thioredoxin	MIKPFFHSLSEK	5187.21	3397.37	6178.99	6280.85
TXN Thioredoxin	MIKPFFHSLSEK	7938.79	5982.6	10548.9	10141.1
TXN Thioredoxin	MIKPFFHSLSEK	1671.46	1346.54	1809.38	1984.21
TXN Thioredoxin	MIKPFFHSLSEK	1410.45	1262.2	1467.61	1643.33
TXN Thioredoxin	VGEFSGANK	2811.12	2009.83	3722.46	5324.69
TXN Thioredoxin	VGEFSGANK	4834.9	2211.25	5001.46	7418.84
TXN Thioredoxin	VGEFSGANKEK	1902.17	1605.02	2814.93	2325.19
TXN Thioredoxin	VGEFSGANKEK	1364.2	1093.33	1672.36	1583.25
TXN Thioredoxin	VGEFSGANKEK	2472.43	2546.78	2955.11	3548.25
TXN Thioredoxin	VGEFSGANKEK	1307.6	1175.09	1632.75	1790.66
TXN Thioredoxin	MIKPFFHSLSEK	3775.29	2993.06	5686.92	6687.77
TXN Thioredoxin	MIKPFFHSLSEK	4216.45	2964.04	6141.94	7449.19
TXN Thioredoxin	MIKPFFHSLSEK	1890.19	1462.64	2827.9	2753.2
TXN Thioredoxin	MIKPFFHSLSEK	593.78	411.44	600.89	726.15
TXN Thioredoxin	MIKPFFHSLSEK	1024.21	927.03	1517.03	2081.14
TXN Thioredoxin	MIKPFFHSLSEK	426.25	351.63	636.4	710.26
SOD1 Superoxide dismutase [Cu-Zn]	TLVVHEK	1299.67	682.17	1320.43	848.26
SOD1 Superoxide dismutase [Cu-Zn]	GLTEGLHGFHVHEFGDNTAGCTSAGPHFNPLSR	107.07	74.71	139.87	141.57
SOD1 Superoxide dismutase [Cu-Zn]	TLVVHEK	552	361.63	473.04	471.97
SOD1 Superoxide dismutase [Cu-Zn]	GDGPVQGIINFEQK	2778.39	1668.83	2597.12	2821.98
SOD1 Superoxide dismutase [Cu-Zn]	ESNGPVKVWGSIK	4188.74	2174.76	3561.55	2124.34
SOD1 Superoxide dismutase [Cu-Zn]	ESNGPVKVWGSIK	3929.89	2511.33	3603.51	2624.26
SOD1 Superoxide dismutase [Cu-Zn]	ESNGPVKVWGSIK	3136.13	1927.89	2647.44	1656.68
SOD1 Superoxide dismutase [Cu-Zn]	ESNGPVKVWGSIK	1101.28	730.56	837.72	577.21
SOD1 Superoxide dismutase [Cu-Zn]	ESNGPVKVWGSIK	3939.17	1805.43	3074.56	2109.68
SOD1 Superoxide dismutase [Cu-Zn]	ESNGPVKVWGSIK	959.87	539.28	952.48	637.66
SOD1 Superoxide dismutase [Cu-Zn]	ESNGPVKVWGSIK	1803.46	1298.58	1786.51	1249.06
SOD1 Superoxide dismutase [Cu-Zn]	ESNGPVKVWGSIK	1413.95	848.2	1090.82	660.57
SOD1 Superoxide dismutase [Cu-Zn]	ESNGPVKVWGSIK	1040.37	521.74	835.72	667.33
SOD1 Superoxide dismutase [Cu-Zn]	GDGPVQGIINFEQK	3431.98	1442.63	3309.99	5272.18
SOD1 Superoxide dismutase [Cu-Zn]	GDGPVQGIINFEQK	14833	8829.94	16585.5	23579.7
SOD1 Superoxide dismutase [Cu-Zn]	GDGPVQGIINFEQK	4429.31	2688.47	3592.33	7468.19
SOD1 Superoxide dismutase [Cu-Zn]	ADDLGKGGNEESTK	2895.67	1744.1	2561.34	1874.82
SOD1 Superoxide dismutase [Cu-Zn]	ADDLGKGGNEESTK	3127.18	2340.61	3441.78	2178.93
SOD1 Superoxide dismutase [Cu-Zn]	ADDLGKGGNEESTK	2567.46	1251.78	1788.04	1265.6
SOD1 Superoxide dismutase [Cu-Zn]	ADDLGKGGNEESTK	2244.16	1810.3	2344.49	2065.3
SOD1 Superoxide dismutase [Cu-Zn]	ADDLGKGGNEESTK	809.35	592.35	700.22	563.96
SOD1 Superoxide dismutase [Cu-Zn]	TLVVHEK	3915.66	2864.27	3394.16	3227.9
SOD1 Superoxide dismutase [Cu-Zn]	TLVVHEK	735.47	649.46	745.88	705.21
Diazepam binding inhibitor, splice form 1G	AYINKVEELKK	822	228.94	835.2	613.17
Diazepam binding inhibitor, splice form 1G	AKWDAWNELK	933.48	406.37	934.95	1396.5
Diazepam binding inhibitor, splice form 1G	AKWDAWNELK	765.37	269.17	655.83	1184.24
Diazepam binding inhibitor, splice form 1G	AKWDAWNELK	422.96	238.73	674.64	961.55
Diazepam binding inhibitor, splice form 1G	TKPSDEEMLFIYGHYK	2085.87	1009.28	1793.32	1532.24
Diazepam binding inhibitor, splice form 1G	TKPSDEEMLFIYGHYK	1731.03	767.55	1089.89	1099.94
Diazepam binding inhibitor, splice form 1G	TKPSDEEMLFIYGHYK	1962.76	751.89	1300.12	1400.29
Diazepam binding inhibitor, splice form 1G	TKPSDEEMLFIYGHYK	1131.03	681.45	837.94	675.99
Diazepam binding inhibitor, splice form 1G	QATVGDINTERPGMLDFTGK	1400.35	540.22	994.33	995.62
Diazepam binding inhibitor, splice form 1G	AYINKVEELK	1899.77	836.58	1737.04	2025.94
Diazepam binding inhibitor, splice form 1G	AYINKVEELK	4031.54	1124.37	3784.26	3834.92
Diazepam binding inhibitor, splice form 1G	AYINKVEELK	2659.37	1175.36	2622.3	3166.9
Diazepam binding inhibitor, splice form 1G	AYINKVEELK	1842.74	893.72	1430.9	1795.59
Diazepam binding inhibitor, splice form 1G	AYINKVEELK	915.35	300.34	614.77	891.42
Diazepam binding inhibitor, splice form 1G	AYINKVEELK	1092.69	369.18	1166.04	1088.69
SCGB1A1 Uteroglobin	ESIIKLMEK	1883.75	633.81	384.31	526.9
SCGB1A1 Uteroglobin	EAGAQLK	7768.85	1980.89	937.49	9420.51
SCGB1A1 Uteroglobin	EAGAQLKK	23221.9	6358.62	2673.39	24263.9
SCGB1A1 Uteroglobin	EAGAQLK	96578.4	20153.4	8264.57	103052
SCGB1A1 Uteroglobin	EAGAQLKK	17590.2	4094.91	1690.99	14460.8
SCGB1A1 Uteroglobin	EAGAQLKK	8537.49	2273.55	2646.19	7394.37
SCGB1A1 Uteroglobin	LVDTLPQKPR	7591.78	2083.47	799.2	7163.27
SCGB1A1 Uteroglobin	LVDTLPQKPR	5676.86	1843.23	342.82	7781.87
SCGB1A1 Uteroglobin	KLVDTLPQKPR	15770.9	4085.45	1896.66	17285.8
SCGB1A1 Uteroglobin	KLVDTLPQKPR	27894.2	6847.53	3252.65	32779.1
SCGB1A1 Uteroglobin	KLVDTLPQKPR	11676.3	2876.76	1264.38	11215.6
SCGB1A1 Uteroglobin	KLVDTLPQKPR	13398.8	3572.36	1219.72	17102.5
SCGB1A1 Uteroglobin	ESIIKLMEK	2456.2	801.99	338.87	874.13
SCGB1A1 Uteroglobin	ESIIKLMEK	2306.35	653.88	259	701.18
SCGB1A1 Uteroglobin	ESIIKLMEK	1758.39	435.46	276.78	531.86
SCGB1A1 Uteroglobin	ESIIKLMEK	1755.7	537.36	149.72	496.51
SCGB1A1 Uteroglobin	ESIIKLMEK	936.23	305.74	285.48	386.09
SCGB1A1 Uteroglobin	EAGAQLKK	7956.88	2059.58	983.92	8041.3
SCGB1A1 Uteroglobin	EAGAQLKK	27707.5	6557.81	3124.36	24508.7
SCGB1A1 Uteroglobin	EAGAQLKK	12084.5	2747.95	1716.21	11107.9
SCGB1A1 Uteroglobin	LVDTLPQKPR	34423.9	8296.76	3924.48	36481.2
SCGB1A1 Uteroglobin	LVDTLPQKPR	8644.39	2445.66	909.91	9882.19
MSMB Isoform PSP94 of Beta-microseminoprotein	EDCKYIVVEK	556.67	670.23	588.65	378.72
MSMB Isoform PSP94 of Beta-microseminoprotein	YIVVEK	206.59	445.26	413.59	857.02
MSMB Isoform PSP94 of Beta-microseminoprotein	EDCKYIVVEK	321.3	702.48	430.98	466
MSMB Isoform PSP94 of Beta-microseminoprotein	IFKKEDCK	5116.1	10329.3	6392.65	11147.3
MSMB Isoform PSP94 of Beta-microseminoprotein	EDCKYIVVEK	541.82	1260.79	564.46	652.6
MSMB Isoform PSP94 of Beta-microseminoprotein	EDCKYIVVEK	241.06	550.23	290.86	233.01
MSMB Isoform PSP94 of Beta-microseminoprotein	KCMDLK	682.75	1292.78	791.4	2064.42
MSMB Isoform PSP94 of Beta-microseminoprotein	KCMDLK	1088.29	1916.54	1099.33	2968.48
MSMB Isoform PSP94 of Beta-microseminoprotein	IFKKEDCK	4615.95	11934	7852.11	10486
S100A6 Protein S100-A6	ELKELIQK	956.6	318.77	731.1	864.5
S100A6 Protein S100-A6	ELKELIQK	1017.66	530.66	943.24	1403.4
S100A6 Protein S100-A6	LQDAEIAR	7196.32	3036.8	5906.8	5845.34
S100A6 Protein S100-A6	ELKELIQK	3264.52	1223.33	3065.83	3042.52
S100A6 Protein S100-A6	EGDKHTLSK	517.39	166.7	526.46	784.15
S100A6 Protein S100-A6	ELIQKELTIGSK	878.78	466.92	642.57	524.21
CAPS Calcyphosin	GASGIQGLAR	1679.67	733.85	1323.84	502.1
CAPS Calcyphosin	LGLVLDQAEAEGVCR	1202.14	738.5	1396.51	597.92
CAPS Calcyphosin	FLDNFDSSEK	2183.39	1198.82	2137.93	1848.08
CAPS Calcyphosin	EAVIAAAFAK	16665.3	7498.05	14112.7	3292.42
CAPS Calcyphosin	EAVIAAAFAK	7384.48	2830.68	5253.72	2070.38
AK1 Adenylate kinase 1	GFLIDGYPR	1701.01	492.27	1117.3	479.17
AK1 Adenylate kinase 1	EVQQGEEFER	1380.48	610.08	973.72	760.88
AK1 Adenylate kinase 1	GFLIDGYPR	4231.85	1583.41	2582.35	1388.47
AK1 Adenylate kinase 1	ATEPVIAFYEK	4390.04	1845.67	2159.58	2941.67
AK1 Adenylate kinase 1	IIFVVGGPGSGK	3242.68	1367.02	1849.16	1018.44
S100A8 Protein S100-A8	MLTELEK	994.74	834.86	724.72	1531.04
S100A8 Protein S100-A8	SHEESHKE	606.01	397.77	487.73	417.42
S100A8 Protein S100-A8	ALNSIIDVYHK	236.57	153.99	233.2	251.5
S100A8 Protein S100-A8	LLETECPQYIR	3528.41	1581.15	3395	3311.94
S100A8 Protein S100-A8	LLETECPQYIR	20762.6	11573.6	15211.7	22255.7
S100A8 Protein S100-A8	LLETECPQYIR	11254.4	6578.94	7381.78	12438.2
S100A8 Protein S100-A8	ALNSIIDVYHK	1123.41	528.97	816.42	2082.74
S100A8 Protein S100-A8	ALNSIIDVYHK	477.71	250.49	349.37	769.23
S100A8 Protein S100-A8	ALNSIIDVYHK	3951.46	1902.06	4373.8	8158.81
S100A8 Protein S100-A8	ALNSIIDVYHK	682.52	464.75	631.86	1368.73
S100A8 Protein S100-A8	ALNSIIDVYHK	438	207.25	440.53	702.04
S100A8 Protein S100-A8	ALNSIIDVYHK	535.34	282.27	559.84	800.89
YWHAZ 14-3-3 protein zeta/delta	NLLSVAYK	8431.18	2336.15	6134.12	2990.59
YWHAZ 14-3-3 protein zeta/delta	YLAEVAAGDDKK	654.54	445.27	679.53	410.71
YWHAZ 14-3-3 protein zeta/delta	YLAEVAAGDDKK	884.84	517.19	927.71	544.5
YWHAZ 14-3-3 protein zeta/delta	SVTEQGAELSNEER	1204.51	567.93	1324.44	946.13
YWHAZ 14-3-3 protein zeta/delta	YLAEVAAGDDKK	652.54	362.25	751.15	473.41
YWHAZ 14-3-3 protein zeta/delta	VVSSIEQK	3455.24	1337	3135.7	2056.36
YWHAZ 14-3-3 protein zeta/delta	NLLSVAYK	6394.47	3838.05	5621.23	3302.78
YWHAZ 14-3-3 protein zeta/delta	NLLSVAYK	5970.62	3472.83	5361.07	2937.5
NAD(P)H dehydrogenase, quinone 1 (NQO1)	SIPTDNQIK	564.91	821.32	2573.06	1170.65
NAD(P)H dehydrogenase, quinone 1 (NQO1)	ALIVLAHSER	198.97	129.69	457.92	277.02
NAD(P)H dehydrogenase, quinone 1 (NQO1)	KDITGK	158.35	493.74	807.44	349.65
NAD(P)H dehydrogenase, quinone 1 (NQO1)	EAAAAALKK	123.56	161.61	514.78	231.97
NAD(P)H dehydrogenase, quinone 1 (NQO1)	EAAAAALKK	131.42	199.51	507.12	158.15
ALDOA 45 kDa protein	KDGADFAK	306.69	190.82	333.02	183.57
ALDOA 45 kDa protein	ADDGRPFPQVIK	752.39	744.34	1321.82	456.26
ALDOA 45 kDa protein	AAQEEYVK	1709.34	1079.7	2267.14	1656.57
ALDOA 45 kDa protein	ALQASALK	1726.94	969.62	2070.14	1109.54
TALDO1 Transaldolase	KFAADAVK	589.07	623.01	941.79	293.23
TALDO1 Transaldolase	SYEPLEDPGVK	1400.49	1729.91	1924.47	962.1
TALDO1 Transaldolase	AAQASDLEK	2010.75	2109.29	3225.61	1001.15
Actin, cytoplasmic 2	AVFPSIVGRPR	727.73	320.23	815.82	284.51
Actin, cytoplasmic 2	AVFPSIVGRPR	1492.29	1325.18	1808.63	1031.09
Actin, cytoplasmic 2	DSYVGDEAQSK	747.88	364.38	1352.37	425.99
Actin, cytoplasmic 2	DSYVGDEAQSK	960.98	285.67	699.87	865.97
Actin, cytoplasmic 2	VAPEEHPVLLTEAPLNPK	600.11	448.89	610.9	488.61
IGLV2-14	AGVETTTPSK	1948.33	1977.15	1661.11	2346.58
IGLV2-14	AGVETTTPSK	1437.18	1462.79	750.95	958.4
TMSL3 Thymosin beta-4-like protein 3	TETQEKNPLPSKETIEQEK	1662.53	927.88	1311.25	1970.42
TMSL3 Thymosin beta-4-like protein 3	KTETQEK	993.82	597.7	1018.25	1584.07
TMSL3 Thymosin beta-4-like protein 3	KTETQEK	925.4	542.12	703.09	1454.74
TMSL3 Thymosin beta-4-like protein 3	TETQEKNPLPSKETIEQEK	1320.78	1107.43	1115.49	1791.33
TMSL3 Thymosin beta-4-like protein 3	NPLPSKETIEQEK	711.98	428.79	756.84	1800.91
TMSL3 Thymosin beta-4-like protein 3	NPLPSKETIEQEK	2973.98	2212.79	2334.4	8095.57
TMSL3 Thymosin beta-4-like protein 3	NPLPSKETIEQEK	1120.2	805.56	1050.32	2863.86
ANXA5 36 kDa protein	GTVTDFPGFDER	5657.98	3009	6594.09	1299.96
ANXA5 36 kDa protein	GTVTDFPGFDER	3001.03	1769.71	2721.03	1321.68
ANXA5 36 kDa protein	SEIDLFNIR	1845.88	902.75	1935.87	842.38
ANXA5 36 kDa protein	LYDAYELK	4718.69	3513.21	6247.93	1892.5
ANXA5 36 kDa protein	LYDAYELK	2916.6	1202.8	4184.89	837.82
PRDX2 Peroxiredoxin-2	ATAVVDGAFKEVK	2234.1	997.95	2015.05	795.4
PRDX2 Peroxiredoxin-2	ATAVVDGAFKEVK	1110.06	333.51	884.54	307.43
PRDX2 Peroxiredoxin-2	ATAVVDGAFKEVK	1150.51	655.12	862.38	489.95
PRDX2 Peroxiredoxin-2	IGKPAPDFK	939.27	222.18	822.28	442.6
PRDX2 Peroxiredoxin-2	GLFIIDGK	5106.7	2094.77	3952.61	3150.78
PRDX2 Peroxiredoxin-2	GLFIIDGK	4541.97	1664.47	3419.89	2004.33
Cofilin-1	KSSTPEEVK	531.78	378.54	555.42	289.94
Cofilin-1	AVLFCLSEDKK	4285.86	2581.6	3762.45	3715.26
Cofilin-1	AVLFCLSEDKK	4786.19	3131.56	4091.79	3897.26
Cofilin-1	AVLFCLSEDKK	1176.84	797.76	1097.44	1036.6
Cofilin-1	AVLFCLSEDKK	1406.39	694.03	1273.64	988.46
Cofilin-1	AVLFCLSEDKK	1353.03	798.65	1165.36	971.88
Cofilin-1	YALYDATYETK	2409.55	1842.23	2094.91	2285.37
Cofilin-1	YALYDATYETK	4542.44	2977.73	5783.97	4418.49
Cofilin-1	YALYDATYETK	1312.19	1002.34	1986.56	1078.79
HMGB1 High mobility group protein B1	FKDPNAPK	312.12	124.6	396.13	233.05
HMGB1 High mobility group protein B1	GKPDAAK	1803.6	403.4	927.29	879.13
HMGB1 High mobility group protein B1	GKPDAAK	1276.75	409.17	466.92	431.82
HMGB1 High mobility group protein B1	FKDPNAPK	1592.23	567.67	780.11	735.46
Heat shock 70 kDa protein 1	TTPSYVAFTDTER	865.24	366.05	1029.83	242.14
Heat shock 70 kDa protein 1	DAGVIAGLNVLR	755.46	579.64	956.25	286.89
Heat shock 70 kDa protein 1	LVNHFVEEFKR	1255.57	1113.34	1554.99	371.86
Heat shock 70 kDa protein 1	LVNHFVEEFKR	1384.7	844.49	1934.37	354.6
Heat shock 70 kDa protein 1	TTPSYVAFTDTER	2043.62	943.16	2525.69	339.4
Heat shock 70 kDa protein 1	TTPSYVAFTDTER	2299.35	1652.04	2371.45	474.38
GAPDH Glyceraldehyde-3-phosphate dehydrogenase	QASEGPLK	933.09	364.09	1527.23	1052.77
GAPDH Glyceraldehyde-3-phosphate dehydrogenase	AGAHLQGGAK	355.4	166.95	465.95	364.61
GAPDH Glyceraldehyde-3-phosphate dehydrogenase	AGAHLQGGAK	335.33	38.53	622.94	230.58
GAPDH Glyceraldehyde-3-phosphate dehydrogenase	GALQNIIPASTGAAK	2141.41	1012.4	3146.75	1901.42
PFN1 Profilin-1	STGGAPTFNVTVTK	1022.55	486.13	664.62	436.18
PFN1 Profilin-1	EGVHGGLINKK	676.22	452.36	332.87	260.97
PFN1 Profilin-1	TDKTLVLLMGK	1367.45	741.85	635.47	442.34
ENO1 Isoform alpha-enolase of Alpha-enolase	AVEHINK	746.71	440.18	764.59	333.33
ENO1 Isoform alpha-enolase of Alpha-enolase	YISPDQLADLYK	4529.74	1954.95	4010.65	1556.33
ENO1 Isoform alpha-enolase of Alpha-enolase	IEEELGSK	5974.08	3037.69	4715.77	3088.13
PEBP1 Phosphatidylethanolamine-binding protein 1	NRPTSISWDGLDSGK	1602.55	617.29	1263.85	1234.62
PEBP1 Phosphatidylethanolamine-binding protein 1	NRPTSISWDGLDSGK	3388.69	1421.55	3083.51	2563.13
PEBP1 Phosphatidylethanolamine-binding protein 1	VLTPTQVK	3380.13	1793.27	2163.34	1878.71
PEBP1 Phosphatidylethanolamine-binding protein 1	LYEQLSGK	5211.69	3858.77	3464.63	3699.75
PEBP1 Phosphatidylethanolamine-binding protein 1	LYEQLSGK	2252.87	1258.04	1614.4	1350.54
KRT1 Keratin, type II cytoskeletal 1	YEELQITAGR	645.98	441.03	206.5	235.08
KRT1 Keratin, type II cytoskeletal 1	AQYEDIAQK	1219.03	1104.95	705.31	1006.28
S100A11 Protein S100-A11	ISSPTETER	2076.05	633.76	1834.66	1284.1
S100A11 Protein S100-A11	NQKDPGVLDR	2194.48	649.57	2065.4	1165.11
S100A11 Protein S100-A11	DGYNYTLSK	1576.39	587.75	1500.18	2785.44
SELENBP1 Isoform 1 of Selenium-binding protein 1	IYVVDVGSEPR	1678.53	1045.65	1444.39	602.72
SELENBP1 Isoform 1 of Selenium-binding protein 1	IYVVDVGSEPR	3852.4	3684.32	2761.03	1826.83
SELENBP1 Isoform 1 of Selenium-binding protein 1	HEIVQTLSLK	798.28	434.9	468.57	690.58
PRSS1 28 kDa protein	TLNNDIMLIK	2547.39	2349.53	2497.73	2850.3
PRSS1 28 kDa protein	LGEHNIEVLEGNEQFINAAK	782.54	754.24	678.74	794.15
PRSS1 28 kDa protein	NKPGVYTK	2161.05	2383.4	2325.43	2820.89
PRSS1 28 kDa protein	NKPGVYTK	652.12	424.62	375.87	648.08
PRSS1 28 kDa protein	NKPGVYTK	1447.83	1290.05	1458.68	1500.3
PRSS1 28 kDa protein	LGEHNIEVLEGNEQFINAAK	1872.72	1738.1	1741.37	1814.51
S100P Protein S100-P	ELPGFLQSGK	838.14	943.1	2122.54	3990.05
S100P Protein S100-P	YSGSEGSTQTLTK	591.26	441.01	1294.89	1688.02
HBD Beta-globin gene from a thalassemia patient	VNVDEVGGEALGR	1276.74	358.88	49.61	123.27
HBD Beta-globin gene from a thalassemia patient	VNVDEVGGEALGR	1599.54	536.62	439.76	186.04
HBD Beta-globin gene from a thalassemia patient	SAVTALWGK	7423.74	3184.87	2054.55	1373.73
SH3BGRL SH3 domain-binding glutamic acid-rich-like protein	GDYDAFFEAR	6779.45	1875.59	8557.57	5164.43
[truncated: 147 more rows]
